# Supplementary material for: Integrated bioinformatic analysis of gene expression profiling data to identify combinatorial biomarkers in inflammatory skin disease
Source: Sci Rep. 2022 Apr 7;12:5889. doi: 10.1038/s41598-022-09840-3 (PMC8989986; doi:10.1038/s41598-022-09840-3)
Supplement: Supplementary file 2 — Supplementary Information 2. [file 41598_2022_9840_MOESM2_ESM.xlsx]

## Sheet: Summary
	List of differentially expressed genes in GSE 63741
AD_434	List of differentially expressed genes in patients with atopic dermatitis vs healthy controls
KE_629	List of differentially expressed genes in patients with contact eczema vs healthy controls
Li_387	List of differentially expressed genes in patients with lichen planus vs healthy controls
Pso_738	List of differentially expressed genes in patients with psoriasis vulgaris vs healthy controls
Common_238	List of differentially expressed genes which overlapped among 4 different inflammatory skin diseases

## Sheet: AD_434
Expr Log Ratio	ID	Flags	Symbol	Entrez Gene Name	Location	Type(s)	Drug(s)
-1.404	22441		3830403N18Rik/Xlr	X-linked lymphocyte-regulated	Other	other
0.358	11298		AANAT	aralkylamine N-acetyltransferase	Cytoplasm	enzyme
-0.335	10347		ABCA7	ATP binding cassette subfamily A member 7	Plasma Membrane	transporter
-0.436	32208		ABCB8	ATP binding cassette subfamily B member 8	Cytoplasm	transporter
-0.216	35		ACADS	acyl-CoA dehydrogenase short chain	Cytoplasm	enzyme
0.279	49		ACR	acrosin	Extracellular Space	peptidase
0.322	59		ACTA2	actin alpha 2, smooth muscle	Cytoplasm	other
0.514	71		ACTG1	actin gamma 1	Cytoplasm	other
0.389	83		ACTG1P10	actin gamma 1 pseudogene 10	Other	other
-0.309	89		ACTN3	actinin alpha 3 (gene/pseudogene)	Plasma Membrane	other
0.28	102		ADAM10	ADAM metallopeptidase domain 10	Plasma Membrane	peptidase
0.814	118		ADD1	adducin 1	Cytoplasm	other
0.471	124		ADH1A	alcohol dehydrogenase 1A (class I), alpha polypeptide	Cytoplasm	enzyme	fomepizole
0.476	128		ADH5	alcohol dehydrogenase 5 (class III), chi polypeptide	Cytoplasm	enzyme
0.205	141		ADPRH	ADP-ribosylarginine hydrolase	Other	enzyme
-0.312	4301		AFDN	afadin, adherens junction formation factor	Nucleus	other
0.247	32230		AGPAT1	1-acylglycerol-3-phosphate O-acyltransferase 1	Cytoplasm	enzyme
-0.425	181		AGRP	agouti related neuropeptide	Extracellular Space	other
0.504	196		AHR	aryl hydrocarbon receptor	Nucleus	ligand-dependent nuclear receptor	KYN-175, BAY2416964
-0.357	9255		AIMP1	aminoacyl tRNA synthetase complex interacting multifunctional protein 1	Extracellular Space	cytokine
0.805	7915		ALDH5A1	aldehyde dehydrogenase 5 family member A1	Cytoplasm	enzyme	theophylline/tretinoin/valproic acid, valproic acid
1.164	543		ALDH7A1P3	aldehyde dehydrogenase 7 family member A1 pseudogene 3	Other	other
-0.522	32479		ALG14	ALG14 UDP-N-acetylglucosaminyltransferase subunit	Cytoplasm	enzyme
0.875	249		ALPL	alkaline phosphatase, biomineralization associated	Plasma Membrane	phosphatase	zinc sulfate
0.431	257		ALX3	ALX homeobox 3	Nucleus	transcription regulator
0.293	272		AMPD3	adenosine monophosphate deaminase 3	Cytoplasm	enzyme
0.357	281		AMYP1	amylase alpha pseudogene 1	Other	other
-0.405	10218		ANGPTL7	angiopoietin like 7	Extracellular Space	other
0.455	301		ANXA1	annexin A1	Plasma Membrane	enzyme	dasatinib/hydrocortisone, hydrocortisone, hydrocortisone/mitoxantrone, cytarabine/hydrocortisone/methotrexate, hydrocortisone/imatinib, hydrocortisone/prednisone, acyclovir/hydrocortisone
0.314	311		ANXA11	annexin A11	Nucleus	other
0.283	328		APEX1	apurinic/apyrimidinic endodeoxyribonuclease 1	Nucleus	enzyme	E 3330, lucanthone
-0.336	11800		API5	apoptosis inhibitor 5	Cytoplasm	other
0.318	333		APLP1	amyloid beta precursor like protein 1	Extracellular Space	other
0.824	99		APOE	apolipoprotein E	Extracellular Space	transporter
-0.504	361		AQP4	aquaporin 4	Plasma Membrane	transporter
-0.345	367		AR	androgen receptor	Nucleus	ligand-dependent nuclear receptor	galeterone, nandrolone phenpropionate, cyproterone acetate/ethinyl estradiol, testosterone propionate, testosterone cypionate, EPI-506, drospirenone, methyltestosterone, AZD3514, TRC253, apalutamide, bicalutamide/goserelin, ostarine, fluoxymesterone/tamoxifen, GSK2881078, danazol, testosterone enanthate, darolutamide, fluoxymesterone, flutamide, testolone, oxymetholone, bicalutamide, bicalutamide…
-1	9938		ARHGAP25	Rho GTPase activating protein 25	Cytoplasm	other
-0.294	395		ARHGAP6	Rho GTPase activating protein 6	Cytoplasm	other
0.318	407		ARR3	arrestin 3	Cytoplasm	other
0.897	11872		Art2b	ADP-ribosyltransferase 2b	Plasma Membrane	enzyme
-0.91	11419		ASIC1	acid sensing ion channel subunit 1	Plasma Membrane	ion channel	diclofenac/omeprazole, amiloride, diclofenac/misoprostol, diclofenac, amiloride/hydrochlorothiazide
0.726	11286		ASIP	agouti signaling protein	Extracellular Space	other
0.41	440		ASNS	asparagine synthetase (glutamine-hydrolyzing)	Cytoplasm	enzyme
-0.191	23245		ASTN2	astrotactin 2	Cytoplasm	other
0.389	475		ATOX1	antioxidant 1 copper chaperone	Cytoplasm	transporter
0.495	23400		ATP13A2	ATPase cation transporting 13A2	Cytoplasm	transporter
-0.345	23439		ATP1B4	ATPase Na+/K+ transporting family member beta 4	Plasma Membrane	transporter
0.442	489		ATP2A3	ATPase sarcoplasmic/endoplasmic reticulum Ca2+ transporting 3	Cytoplasm	transporter
-0.482	506		ATP5F1B	ATP synthase F1 subunit beta	Cytoplasm	transporter
0.333	538		ATP7A	ATPase copper transporting alpha	Plasma Membrane	transporter
0.232	7912		ATXN1	ataxin 1	Nucleus	transcription regulator
0.236	25107		AVPR1A	arginine vasopressin receptor 1A	Plasma Membrane	G-protein coupled receptor	AVP, SRX246, conivaptan, lypressin, pecavaptan
-0.179	32399		BBOX1	gamma-butyrobetaine hydroxylase 1	Cytoplasm	enzyme
0.367	274		BIN1	bridging integrator 1	Nucleus	other
1.045	30079		BTG2	BTG anti-proliferation factor 2	Nucleus	transcription regulator
-0.259	9689		BZW1	basic leucine zipper and W2 domains 1	Cytoplasm	translation regulator
-0.222	12641		CALCB	calcitonin related polypeptide beta	Extracellular Space	other
0.571	826		CAPNS1	calpain small subunit 1	Cytoplasm	peptidase
-1.163	25776		CBY1	chibby family member 1, beta catenin antagonist	Cytoplasm	other
1.024	26367		CEACAM1	CEA cell adhesion molecule 1	Plasma Membrane	transporter	anti-CEACAM1 monoclonal antibody CM-24
0.171	12609		CEBPD	CCAAT enhancer binding protein delta	Nucleus	transcription regulator
1.651	2491		CENPI	centromere protein I	Nucleus	other
-0.7	11190		CEP250	centrosomal protein 250	Nucleus	other
0.971	812		CETN2	centrin 2	Nucleus	enzyme
-0.194	32497		CHSY1	chondroitin sulfate synthase 1	Cytoplasm	enzyme
-0.247	4865		CLCN5	chloride voltage-gated channel 5	Plasma Membrane	ion channel
-0.619	9075		CLDN2	claudin 2	Plasma Membrane	other
0.308	1364		CLDN4	claudin 4	Plasma Membrane	transmembrane receptor
-0.282	32537		CLTC	clathrin heavy chain	Plasma Membrane	other
-1.281	8218		CLTCL1	clathrin heavy chain like 1	Plasma Membrane	other
0.463	1191		CLU	clusterin	Cytoplasm	other	clusterin antisense oligonucleotide
-0.207	23242		COBL	cordon-bleu WH2 repeat protein	Plasma Membrane	other
0.287	315		COL2A1	collagen type II alpha 1 chain	Extracellular Space	other	collagenase clostridium histolyticum
-0.275	1282		COL4A1	collagen type IV alpha 1 chain	Extracellular Space	other	collagenase clostridium histolyticum
-0.624	1294		COL7A1	collagen type VII alpha 1 chain	Extracellular Space	other	collagenase clostridium histolyticum
0.564	32272		COQ5	coenzyme Q5, methyltransferase	Cytoplasm	enzyme
-1.283	1356		CP	ceruloplasmin	Extracellular Space	enzyme
-1.357	1358		CPA2	carboxypeptidase A2	Extracellular Space	peptidase
0.442	27132		CPNE7	copine 7	Cytoplasm	transporter
-0.21	1378		CR1	complement C3b/C4b receptor 1 (Knops blood group)	Plasma Membrane	transmembrane receptor
0.39	167		CRISP1	cysteine rich secretory protein 1	Extracellular Space	other
0.628	9696		CROCC	ciliary rootlet coiled-coil, rootletin	Plasma Membrane	other
-0.318	24273		CRYAA/CRYAA2	crystallin alpha A	Cytoplasm	other
0.366	1416		CRYBB2P1	crystallin beta B2 pseudogene 1	Other	other
0.285	8029		CUBN	cubilin	Plasma Membrane	transmembrane receptor
-0.478	2493		CXCL1	C-X-C motif chemokine ligand 1	Extracellular Space	cytokine
-0.369	25146		CYP17A1	cytochrome P450 family 17 subfamily A member 1	Cytoplasm	enzyme	abiraterone acetate, abiraterone, abiraterone/prednisolone, CFG-920, ketoconazole, orteronel, CYP17A1 inhibitor, seviteronel
-0.816	8164		CYTH1	cytohesin 1	Cytoplasm	other
0.505	13170		DBP	D-box binding PAR bZIP transcription factor	Nucleus	transcription regulator
-0.236	32281		DDAH1	dimethylarginine dimethylaminohydrolase 1	Cytoplasm	enzyme
-0.891	10521		DDX17	DEAD-box helicase 17	Nucleus	enzyme
-0.225	13219		Defa-rs10	defensin, alpha, related sequence 10	Extracellular Space	other
-0.297	8526		DGKE	diacylglycerol kinase epsilon	Cytoplasm	kinase
-0.204	9162		DGKI	diacylglycerol kinase iota	Cytoplasm	kinase
-0.522	13360		DHCR7	7-dehydrocholesterol reductase	Cytoplasm	enzyme
-0.352	1661		DHX9P1	DEAH-box helicase 9 pseudogene 1	Other	other
-0.329	1736		DKC1	dyskerin pseudouridine synthase 1	Nucleus	enzyme
0.857	30197		DKK1	dickkopf WNT signaling pathway inhibitor 1	Extracellular Space	growth factor	DKN-01, BHQ880
-0.187	14627		DLGAP1	DLG associated protein 1	Plasma Membrane	other
-0.758	1743		DLST	dihydrolipoamide S-succinyltransferase	Cytoplasm	enzyme
0.722	30585		DLX3	distal-less homeobox 3	Nucleus	transcription regulator
-0.281	1761		DMRT1	doublesex and mab-3 related transcription factor 1	Nucleus	transcription regulator
0.426	9186		DNAJB6	DnaJ heat shock protein family (Hsp40) member B6	Nucleus	transcription regulator
-0.27	22792		DNAJC2	DnaJ heat shock protein family (Hsp40) member C2	Nucleus	transcription regulator
-0.97	1759		DNM1	dynamin 1	Cytoplasm	enzyme
0.323	27261		DOK3	docking protein 3	Cytoplasm	other
1.27	18304		DOK7	docking protein 7	Extracellular Space	other
-0.185	23033		DOP1A	DOP1 leucine zipper like protein A	Cytoplasm	other
-0.588	1799		DPAGT1	dolichyl-phosphate N-acetylglucosaminephosphotransferase 1	Cytoplasm	enzyme
-0.461	1801		DPH1	diphthamide biosynthesis 1	Cytoplasm	other
0.214	1810		DR1	down-regulator of transcription 1	Nucleus	transcription regulator
0.675	4733		DRG1	developmentally regulated GTP binding protein 1	Cytoplasm	enzyme
0.394	1829		DSG2	desmoglein 2	Plasma Membrane	other
-0.324	7888		DSPP	dentin sialophosphoprotein	Extracellular Space	other
-0.53	1837		DTNA	dystrobrevin alpha	Plasma Membrane	other
-0.69	1838		DTNB	dystrobrevin beta	Plasma Membrane	other
0.528	1841		DTYMK	deoxythymidylate kinase	Cytoplasm	kinase
-0.571	1843		DUSP1	dual specificity phosphatase 1	Nucleus	phosphatase
0.466	13537		DUSP2	dual specificity phosphatase 2	Nucleus	phosphatase
0.517	11319		ECD	ecdysoneless cell cycle regulator	Nucleus	transcription regulator
0.331	1915		EEF1A1	eukaryotic translation elongation factor 1 alpha 1	Cytoplasm	translation regulator
0.171	1930		EEF1A1P14	eukaryotic translation elongation factor 1 alpha 1 pseudogene 14	Other	other
0.33	1931		EEF1A1P15	eukaryotic translation elongation factor 1 alpha 1 pseudogene 15	Other	other
-0.506	1917		EEF1A2	eukaryotic translation elongation factor 1 alpha 2	Cytoplasm	translation regulator
0.789	1935		EEF1B2P3	eukaryotic translation elongation factor 1 beta 2 pseudogene 3	Other	other
-0.876	9606	D	EIF3G	eukaryotic translation initiation factor 3 subunit G	Cytoplasm	other
-0.521	27558	D	EIF3G	eukaryotic translation initiation factor 3 subunit G	Cytoplasm	other
0.316	9995		ELK2BP	ETS transcription factor ELK2B, pseudogene	Other	other
-0.539	24333		ENO1	enolase 1	Cytoplasm	enzyme
-0.262	2025		ENO1P1	enolase 1 pseudogene 1	Other	other
-0.313	32588		ERP44	endoplasmic reticulum protein 44	Cytoplasm	enzyme
-0.4	32585		ETNK1	ethanolamine kinase 1	Cytoplasm	kinase
3.831	9156		EXO1	exonuclease 1	Nucleus	enzyme
0.419	1691		EYA4	EYA transcriptional coactivator and phosphatase 4	Cytoplasm	phosphatase
1.541	16804		FABP4	fatty acid binding protein 4	Cytoplasm	transporter
-0.773	3992		FADS1	fatty acid desaturase 1	Plasma Membrane	enzyme
-1.126	29057		FAM156A/FAM156B	family with sequence similarity 156 member A	Nucleus	other
-1.096	26265		FBXO11	F-box protein 11	Cytoplasm	enzyme
0.39	2211		FCGR1CP	Fc fragment of IgG receptor Ic, pseudogene	Plasma Membrane	other
-0.332	8074		FGF23	fibroblast growth factor 23	Extracellular Space	growth factor	burosumab
-0.463	2275		FHL3	four and a half LIM domains 3	Plasma Membrane	other
1.033	2289		FKBP5	FKBP prolyl isomerase 5	Nucleus	enzyme
0.571	2344		FOLH1B	folate hydrolase 1B	Cytoplasm	peptidase
-0.551	2348		FOLR1	folate receptor alpha	Plasma Membrane	transporter	farletuzumab, OTL38, mirvetuximab soravtansine
1.15	2354		FOSB	FosB proto-oncogene, AP-1 transcription factor subunit	Nucleus	transcription regulator
-0.478	2297		FOXD1	forkhead box D1	Nucleus	transcription regulator
0.448	2305		FOXM1	forkhead box M1	Nucleus	transcription regulator
-0.39	2311		FOXO1B	forkhead box O1B (pseudogene)	Other	other
0.327	2307		FOXS1	forkhead box S1	Nucleus	transcription regulator
0.956	23401		FRAT2	FRAT regulator of WNT signaling pathway 2	Cytoplasm	other
0.384	2509		FTH1P5	ferritin heavy chain 1 pseudogene 5	Other	other
-0.858	2501		FTH1P8	ferritin heavy chain 1 pseudogene 8	Other	other
-0.336	4408		FTSJ1	FtsJ RNA 2'-O-methyltransferase 1	Cytoplasm	enzyme
0.701	5123		FURIN	furin, paired basic amino acid cleaving enzyme	Cytoplasm	peptidase	nona-D-arginine amide, hexa-D-arginine, furin inhibitor
-0.248	2525		FUT3	fucosyltransferase 3 (Lewis blood group)	Cytoplasm	enzyme
-0.922	2527		FUT5	fucosyltransferase 5	Cytoplasm	enzyme
-0.521	2529		FUT7	fucosyltransferase 7	Cytoplasm	enzyme
-0.388	2535		FZD2	frizzled class receptor 2	Plasma Membrane	G-protein coupled receptor	wnt-5a mimic hexapeptide foxy-5, vantictumab
-0.313	7855		FZD5	frizzled class receptor 5	Plasma Membrane	G-protein coupled receptor	wnt-5a mimic hexapeptide foxy-5, vantictumab
0.905	2541		G6PR	glucose-6-phosphatase regulator	Other	other
5.603	7972	D	GARS1	glycyl-tRNA synthetase 1	Cytoplasm	enzyme
0.76	7969	D	GARS1	glycyl-tRNA synthetase 1	Cytoplasm	enzyme
1.372	8209		GATD3A/GATD3B	glutamine amidotransferase like class 1 domain containing 3A	Cytoplasm	other
0.287	14629		GCLC	glutamate-cysteine ligase catalytic subunit	Cytoplasm	enzyme
0.284	14758		GPM6B	glycoprotein M6B	Plasma Membrane	other
0.321	9380		GRHPR	glyoxylate and hydroxypyruvate reductase	Cytoplasm	enzyme
-0.488	1687		GSDME	gasdermin E	Cytoplasm	other
0.342	2935		GSPT1	G1 to S phase transition 1	Cytoplasm	translation regulator
0.599	2939		GSTA2	glutathione S-transferase alpha 2	Cytoplasm	enzyme
1.209	32461		HDAC6	histone deacetylase 6	Nucleus	transcription regulator	ricolinostat, pyroxamide, bortezomib/vorinostat, tributyrin, trametinib/vorinostat, KA2507, belinostat, vorinostat
0.295	15260		HIRA	histone cell cycle regulator	Nucleus	transcription regulator
-0.856	3113		HLA-DPA1	major histocompatibility complex, class II, DP alpha 1	Plasma Membrane	transmembrane receptor
-0.209	3115		HLA-DPB1	major histocompatibility complex, class II, DP beta 1	Plasma Membrane	transmembrane receptor
0.497	7924		HLA-DQB1	major histocompatibility complex, class II, DQ beta 1	Plasma Membrane	other
-0.611	3135		HLA-G	major histocompatibility complex, class I, G	Plasma Membrane	other
-0.312	3157		HMGCS1	3-hydroxy-3-methylglutaryl-CoA synthase 1	Cytoplasm	enzyme
0.712	3151		HMGN2	high mobility group nucleosomal binding domain 2	Nucleus	other
-0.187	32582		HSD17B4	hydroxysteroid 17-beta dehydrogenase 4	Cytoplasm	enzyme
0.427	27129		HSPB7	heat shock protein family B (small) member 7	Cytoplasm	other
0.819	9177		HTR3B	5-hydroxytryptamine receptor 3B	Plasma Membrane	ion channel	dexamethasone/granisetron, dolasetron, ergotamine, alosetron, cisapride, granisetron, D-tubocurarine, dexamethasone/ondansetron, aprepitant/granisetron, dexamethasone/palonosetron, ondansetron, aprepitant/dexamethasone/granisetron, mirtazapine, aprepitant/dexamethasone/palonosetron, fenfluramine, aprepitant/palonosetron, palonosetron, aprepitant/ondansetron, aprepitant/dexamethasone/ondansetron
-0.434	3385		ICAM3	intercellular adhesion molecule 3	Plasma Membrane	transmembrane receptor
-0.351	2537		IFI6	interferon alpha inducible protein 6	Cytoplasm	other
0.162	8005		IFNA2	interferon alpha 2	Extracellular Space	cytokine
0.239	28481		IGHJ2	immunoglobulin heavy joining 2	Other	other
0.715	28320		IGHV1OR15-6	immunoglobulin heavy variable 1/OR15-6 (pseudogene)	Other	other
0.36	28424		IGHV3-48	immunoglobulin heavy variable 3-48	Other	other
0.735	28305		IGHV3OR16-11	immunoglobulin heavy variable 3/OR16-11 (pseudogene)	Other	other
0.499	28381		IGHV7-40	immunoglobulin heavy variable 7-40 (pseudogene)	Other	other
0.7	28372		IGHVII-28-1	immunoglobulin heavy variable (II)-28-1 (pseudogene)	Other	other
0.242	28356		IGHVII-78-1	immunoglobulin heavy variable (II)-78-1 (pseudogene)	Other	other
0.273	28347		IGHVIII-26-1	immunoglobulin heavy variable (III)-26-1 (pseudogene)	Other	other
-0.333	28344		IGHVIII-47-1	immunoglobulin heavy variable (III)-47-1 (pseudogene)	Other	other
-0.192	28341		IGHVIII-67-3	immunoglobulin heavy variable (III)-67-3 (pseudogene)	Other	other
0.583	28338		IGHVIII-82	immunoglobulin heavy variable (III)-82 (pseudogene)	Other	other
-0.465	3587		IL10RA	interleukin 10 receptor subunit alpha	Plasma Membrane	transmembrane receptor
0.429	3593		IL12B	interleukin 12B	Extracellular Space	cytokine	methotrexate/ustekinumab, ustekinumab
0.522	3578		IL9	interleukin 9	Extracellular Space	cytokine
-0.4	10022		INSL5	insulin like 5	Extracellular Space	other
-0.461	32275		ITGA6	integrin subunit alpha 6	Plasma Membrane	transmembrane receptor
-0.286	25724		ITGB4	integrin subunit beta 4	Plasma Membrane	transmembrane receptor
0.235	24513		IVD	isovaleryl-CoA dehydrogenase	Cytoplasm	enzyme
0.353	25948		KBTBD2	kelch repeat and BTB domain containing 2	Other	other
-1.192	9992		KCNE2	potassium voltage-gated channel subfamily E regulatory subunit 2	Plasma Membrane	ion channel	amiodarone, nicorandil
-1.25	23388		KDM3A	lysine demethylase 3A	Nucleus	transcription regulator
0.75	16582		KIFC3	kinesin family member C3	Cytoplasm	enzyme
-0.595	16624		KLK3	kallikrein related peptidase 3	Extracellular Space	peptidase
-0.637	17353		KMT2A	lysine methyltransferase 2A	Nucleus	transcription regulator	KO-539
-0.375	11133		KPTN	kaptin, actin binding protein	Plasma Membrane	other
0.394	16690		KRT7	keratin 7	Cytoplasm	other
-0.171	3913		LAMB2	laminin subunit beta 2	Extracellular Space	enzyme
-0.241	22798		LAMB4	laminin subunit beta 4	Other	other
-0.269	3951		LEF1	lymphoid enhancer binding factor 1	Nucleus	transcription regulator
0.547	16846		LEP	leptin	Extracellular Space	growth factor
-0.728	16876		LHX9	LIM homeobox 9	Nucleus	transcription regulator
0.343	32322		LIG4	DNA ligase 4	Nucleus	enzyme
0.399	16891		LIPG	lipase G, endothelial type	Extracellular Space	enzyme
-0.388	16954		LIPH	lipase H	Extracellular Space	enzyme
0.342	3998		LMAN1	lectin, mannose binding 1	Cytoplasm	other
0.132	3999		LMNB2	lamin B2	Nucleus	other
0.251	32635		LOC100362339	ribosomal protein S19-like	Cytoplasm	other
-0.267	4019		LPAL1	lipoprotein(a) like 1	Other	other
-0.294	9663		LPIN2	lipin 2	Nucleus	phosphatase
-0.36	32552		LRP4	LDL receptor related protein 4	Extracellular Space	other
0.872	7804		LRP8	LDL receptor related protein 8	Plasma Membrane	transmembrane receptor
-0.609	16978		LRRFIP1	LRR binding FLII interacting protein 1	Cytoplasm	transcription regulator
-0.301	32540		Lrrfip2	leucine rich repeat (in FLII) interacting protein 2	Other	other
-0.24	16993		LTA4H	leukotriene A4 hydrolase	Cytoplasm	enzyme
-0.632	17089		LYAR	Ly1 antibody reactive	Plasma Membrane	other
0.236	4066		LYL1	LYL1 basic helix-loop-helix family member	Nucleus	transcription regulator
3.503	11178		LZTS1	leucine zipper tumor suppressor 1	Nucleus	other
0.281	17116		MAB21L1	mab-21 like 1	Nucleus	other
0.597	4085		MAD2L1	mitotic arrest deficient 2 like 1	Nucleus	other
-0.26	4097	D	MAFG	MAF bZIP transcription factor G	Nucleus	transcription regulator
-0.26	17134	D	MAFG	MAF bZIP transcription factor G	Nucleus	transcription regulator
4.815	7975		MAFK	MAF bZIP transcription factor K	Nucleus	transcription regulator
0.624	7873		MANF	mesencephalic astrocyte derived neurotrophic factor	Extracellular Space	other
-1.012	17161		MAOA	monoamine oxidase A	Cytoplasm	enzyme	fenfluramine/phentermine, moclobemide, methamphetamine, isocarboxazid, CX-1370, benzphetamine, phentermine/topiramate, N-(2-indanyl)glycinamide, iproniazid, phentermine, tranylcypromine, procainamide, MAO-A inhibitor, ladostigil, phenelzine, dextroamphetamine
0.528	7786		MAP3K12	mitogen-activated protein kinase kinase kinase 12	Cytoplasm	kinase
-1.058	11184		MAP4K1	mitogen-activated protein kinase kinase kinase kinase 1	Cytoplasm	kinase
2.41	29513		MAPK13	mitogen-activated protein kinase 13	Cytoplasm	kinase	talmapimod
0.368	27108		MAT2B	methionine adenosyltransferase 2B	Cytoplasm	enzyme
-0.257	8203		MC3R	melanocortin 3 receptor	Plasma Membrane	G-protein coupled receptor	bremelanotide
-0.339	17215		MCM3	minichromosome maintenance complex component 3	Nucleus	enzyme
0.56	17227		Mcpt4	mast cell protease 4	Other	peptidase
-0.332	17233		Mcptl	mast cell protease-like	Other	peptidase
0.724	29969		MDFIC	MyoD family inhibitor domain containing	Nucleus	other
1.026	30277		MDK	midkine	Extracellular Space	growth factor
0.902	17251		MECOM	MDS1 and EVI1 complex locus	Nucleus	transcription regulator
-0.28	9968		MED12	mediator complex subunit 12	Nucleus	transcription regulator
0.872	9282		MED14	mediator complex subunit 14	Nucleus	transcription regulator
0.314	17263		Meg3	maternally expressed 3	Other	other
-0.422	17287		MEP1A	meprin A subunit alpha	Plasma Membrane	peptidase
-0.283	17299		METTL1	methyltransferase like 1	Nucleus	enzyme
0.43	10227		MFSD10	major facilitator superfamily domain containing 10	Nucleus	transporter
-0.188	17347		MKNK2	MAPK interacting serine/threonine kinase 2	Cytoplasm	kinase	ETC-1907206, tomivosertib
-0.557	4319		MMP10	matrix metallopeptidase 10	Extracellular Space	peptidase	marimastat
0.576	17692		MSL3	MSL complex subunit 3	Nucleus	transcription regulator
1.707	4478		MSN	moesin	Plasma Membrane	other
1.232	4482		MSRA	methionine sulfoxide reductase A	Cytoplasm	enzyme
-0.733	11204		MST1L	macrophage stimulating 1 like	Other	other
-0.645	11210		MST1P2	macrophage stimulating 1 pseudogene 2	Other	other
0.877	17701	D	MSX1	msh homeobox 1	Nucleus	transcription regulator
0.396	4487	D	MSX1	msh homeobox 1	Nucleus	transcription regulator
-0.533	4489		MT1A	metallothionein 1A	Cytoplasm	other
1.21	4491		MT1CP	metallothionein 1C, pseudogene	Other	other
2.605	7978		MTERF1	mitochondrial transcription termination factor 1	Cytoplasm	transcription regulator
-0.354	32408		MTMR10	myotubularin related protein 10	Cytoplasm	other
0.496	9108		MTMR7	myotubularin related protein 7	Cytoplasm	phosphatase
0.272	17774		MTR	5-methyltetrahydrofolate-homocysteine methyltransferase	Cytoplasm	enzyme	mecobalamin, hydroxocobalamin, cyanocobalamin
0.66	4547		MTTP	microsomal triglyceride transfer protein	Cytoplasm	transporter	hesperetin, lomitapide
-0.254	17119		MXD1	MAX dimerization protein 1	Nucleus	transcription regulator
-0.304	16918		MYCL	MYCL proto-oncogene, bHLH transcription factor	Nucleus	transcription regulator
0.505	25745		Myh9	myosin, heavy chain 9	Cytoplasm	enzyme
0.718	1695		MYH9	myosin heavy chain 9	Cytoplasm	enzyme
0.541	29972		MYLPF	myosin light chain, phosphorylatable, fast skeletal muscle	Cytoplasm	other
-0.859	32328		NADSYN1	NAD synthetase 1	Cytoplasm	enzyme
-0.358	18257		NCAM2	neural cell adhesion molecule 2	Plasma Membrane	other
-0.223	4693		NDP	norrin cystine knot growth factor NDP	Extracellular Space	growth factor
0.301	4730		NDUFV2P1	NADH:ubiquinone oxidoreductase core subunit V2 pseudogene 1	Other	other
0.339	4779		NFE2L1	nuclear factor, erythroid 2 like 1	Nucleus	transcription regulator
-0.361	32573		NIPSNAP2	nipsnap homolog 2	Plasma Membrane	other
0.459	9111		NMI	N-myc and STAT interactor	Cytoplasm	transcription regulator
0.263	18167		NPY2R	neuropeptide Y receptor Y2	Plasma Membrane	G-protein coupled receptor	peptide YY 3-36
0.222	7181		NR2C1	nuclear receptor subfamily 2 group C member 1	Nucleus	transcription regulator
-0.295	18227		NR4A2	nuclear receptor subfamily 4 group A member 2	Nucleus	ligand-dependent nuclear receptor
0.616	18188		NRTN	neurturin	Extracellular Space	growth factor
0.332	18224		NUP214	nucleoporin 214	Nucleus	transporter
-0.309	11097		NUP42	nucleoporin 42	Nucleus	transporter
0.87	19069		NUP88	nucleoporin 88	Nucleus	transporter
0.859	30010		NXPH1	neurexophilin 1	Extracellular Space	other
-0.696	18349		Olfr5	olfactory receptor 5	Plasma Membrane	G-protein coupled receptor
-0.669	4974		OMG	oligodendrocyte myelin glycoprotein	Plasma Membrane	G-protein coupled receptor
-1.971	18424		OTX2	orthodenticle homeobox 2	Nucleus	transcription regulator
0.475	18451		P4HA1	prolyl 4-hydroxylase subunit alpha 1	Cytoplasm	enzyme
0.89	29512		PADI4	peptidyl arginine deiminase 4	Cytoplasm	enzyme
0.4	143		PARP4	poly(ADP-ribose) polymerase family member 4	Cytoplasm	enzyme
-0.3	30588		PAX7	paired box 7	Nucleus	transcription regulator
-0.221	32567		PBX1	PBX homeobox 1	Nucleus	transcription regulator
0.523	5125		PCSK5	proprotein convertase subtilisin/kexin type 5	Extracellular Space	peptidase
0.931	9159		PCSK7	proprotein convertase subtilisin/kexin type 7	Cytoplasm	peptidase
-0.578	9141		PDCD5	programmed cell death 5	Nucleus	other
0.229	5215		PFKM	phosphofructokinase, muscle	Cytoplasm	kinase
0.516	5241		PGR	progesterone receptor	Nucleus	ligand-dependent nuclear receptor	dydrogesterone, levonorgestrel, norethindrone, ethinyl estradiol/norgestrel, ulipristal acetate, drospirenone, megestrol acetate/tamoxifen, ethinyl estradiol/norgestimate, asoprisnil, beta-estradiol/progesterone, ulipristal, ethynodiol diacetate, dienogest, danazol, estradiol/norethindrone acetate, fluorine F 18 fluoro furanyl norprogesterone, norelgestromin, desogestrel, leuprolide acetate/noret…
0.476	11331		PHB2	prohibitin 2	Cytoplasm	transcription regulator
-0.423	22804		PIN4	peptidylprolyl cis/trans isomerase, NIMA-interacting 4	Nucleus	enzyme
-1.478	11142		PKIG	cAMP-dependent protein kinase inhibitor gamma	Other	other
0.66	7996		PLAG1	PLAG1 zinc finger	Nucleus	transcription regulator
-0.952	5362		PLXNA2	plexin A2	Plasma Membrane	transmembrane receptor
-1.26	5370		PMCHL2	pro-melanin concentrating hormone like 2 (pseudogene)	Other	other
0.321	1248		PMP22	peripheral myelin protein 22	Plasma Membrane	other
-0.318	5378		PMS1	PMS1 homolog 1, mismatch repair system component	Nucleus	enzyme
-0.796	11201		POLI	DNA polymerase iota	Nucleus	enzyme
1.515	5442		POLRMT	RNA polymerase mitochondrial	Cytoplasm	enzyme
0.684	1724		PORCN	porcupine O-acyltransferase	Cytoplasm	enzyme	CGX1321, ETC-1922159, LGK-974
-0.52	5450		POU2AF1	POU class 2 homeobox associating factor 1	Nucleus	transcription regulator
0.282	20752		POU5F2	POU domain class 5, transcription factor 2	Nucleus	transcription regulator
-0.46	32595		PPIF	peptidylprolyl isomerase F	Cytoplasm	enzyme
0.278	5516		PPP2CB	protein phosphatase 2 catalytic subunit beta	Cytoplasm	phosphatase
-1.033	5536		PPP5C	protein phosphatase 5 catalytic subunit	Nucleus	phosphatase
-0.443	10113		PREB	prolactin regulatory element binding	Nucleus	transcription regulator
2.449	7981		PRKAG2	protein kinase AMP-activated non-catalytic subunit gamma 2	Cytoplasm	kinase
0.238	20781		PRPF39	pre-mRNA processing factor 39	Nucleus	other
0.67	10594		PRPF8	pre-mRNA processing factor 8	Nucleus	other
1.378	29942		PURG	purine rich element binding protein G	Other	other
0.197	22864		R3HDM2	R3H domain containing 2	Nucleus	other
-0.479	9207		RAD17P1	RAD17 pseudogene 1	Other	other
-0.231	26953		RANBP6	RAN binding protein 6	Cytoplasm	other
-0.248	27288		RBMXL2	RBMX like 2	Nucleus	other
0.45	32338		RCL1	RNA terminal phosphate cyclase like 1	Nucleus	enzyme
-0.281	9401		RECQL4	RecQ like helicase 4	Nucleus	enzyme
-0.196	29137		RELN	reelin	Extracellular Space	peptidase
0.271	473		RERE	arginine-glutamic acid dipeptide repeats	Nucleus	transcription regulator
1.152	7807		REV3L	REV3 like, DNA directed polymerase zeta catalytic subunit	Nucleus	enzyme
0.854	391		RHOG	ras homolog family member G	Cytoplasm	enzyme
-0.224	32531		RHPN2	rhophilin Rho GTPase binding protein 2	Cytoplasm	other
0.587	26563		ROR1	receptor tyrosine kinase like orphan receptor 1	Plasma Membrane	kinase	cirmtuzumab, VLS-101
-0.607	23322		RPGRIP1L	RPGRIP1 like	Cytoplasm	other
0.368	6142		RPL18A	ribosomal protein L18a	Cytoplasm	other
-0.286	6166		RPL36AL	ribosomal protein L36a like	Cytoplasm	other
-0.534	6130		RPL7A	ribosomal protein L7a	Cytoplasm	other
-0.403	3917		RPSAP12	ribosomal protein SA pseudogene 12	Cytoplasm	other
0.707	6240		RRM1	ribonucleotide reductase catalytic subunit M1	Nucleus	enzyme	L-asparaginase/gemcitabine/oxaliplatin, alemtuzumab/cyclophosphamide/fludarabine phosphate/rituximab, cyclophosphamide/fludarabine phosphate, ribonucleotide reductase inhibitor, cetuximab/gemcitabine, docetaxel/gemcitabine/vincristine, clofarabine/filgrastim/idarubicin, cladribine/cytarabine/filgrastim/idarubicin/plerixafor, cladribine, cytarabine/fludarabine phosphate/oxaliplatin/rituximab, gemc…
0.729	24977		RT1-A3 (includes others)	RT1 class Ib, locus Cl	Other	other
0.723	30013		S100A11P1	S100 calcium binding protein A11 pseudogene 1	Other	other
0.26	32470		SCAMP1	secretory carrier membrane protein 1	Cytoplasm	transporter
3.966	32619		SCN2A	sodium voltage-gated channel alpha subunit 2	Plasma Membrane	ion channel	riluzole, zonisamide
0.509	1221		SCN5A	sodium voltage-gated channel alpha subunit 5	Plasma Membrane	ion channel	lidocaine/prilocaine, bupivacaine/lidocaine, epinephrine/lidocaine, encainide, epinephrine/prilocaine, tocainide, aprindine, quinidine, mephenytoin, oxcarbazepine, flecainide, propafenone, ajmaline, disopyramide, riluzole, moricizine, prilocaine, zonisamide, cocaine, procainamide, amiodarone, ranolazine, dibucaine, carbamazepine, mexiletine, dextromethorphan/quinidine, fosphenytoin, lidocaine, ph…
-0.268	5235		SDHAF2	succinate dehydrogenase complex assembly factor 2	Extracellular Space	other
-0.32	22929		SEPHS1	selenophosphate synthetase 1	Other	enzyme
0.377	4068		SH2D1A	SH2 domain containing 1A	Cytoplasm	other
0.291	8170		SLC14A2	solute carrier family 14 member 2	Plasma Membrane	transporter
0.331	9389		SLC22A14	solute carrier family 22 member 14	Plasma Membrane	transporter
0.588	25947		SLC22A23	solute carrier family 22 member 23	Other	transporter
-0.301	32564		SLC25A46	solute carrier family 25 member 46	Cytoplasm	other
0.537	293		SLC25A6	solute carrier family 25 member 6	Cytoplasm	transporter	clodronic acid
-0.252	9153		SLC28A2	solute carrier family 28 member 2	Plasma Membrane	transporter
-0.724	2545		SLC37A4	solute carrier family 37 member 4	Cytoplasm	transporter
-0.364	11254		SLC6A14	solute carrier family 6 member 14	Plasma Membrane	transporter
0.398	4091		SMAD6	SMAD family member 6	Nucleus	transcription regulator
0.461	9126		SMC3	structural maintenance of chromosomes 3	Nucleus	other
0.419	9410		SNRNP40	small nuclear ribonucleoprotein U5 subunit 40	Nucleus	other
0.322	10580		SORBS1	sorbin and SH3 domain containing 1	Plasma Membrane	other
0.313	25178		Sox3	SRY-box transcription factor 3	Nucleus	transcription regulator
-0.417	10253		SPRY2	sprouty RTK signaling antagonist 2	Plasma Membrane	other
-0.357	20817		SRPK2	SRSF protein kinase 2	Nucleus	kinase
-0.324	8128		ST8SIA2	ST8 alpha-N-acetyl-neuraminide alpha-2,8-sialyltransferase 2	Cytoplasm	enzyme
0.518	20451		ST8SIA3	ST8 alpha-N-acetyl-neuraminide alpha-2,8-sialyltransferase 3	Cytoplasm	enzyme
-0.222	8071		STT3A	STT3 oligosaccharyltransferase complex catalytic subunit A	Plasma Membrane	enzyme
3.359	11198		SUPT16H	SPT16 homolog, facilitates chromatin remodeling subunit	Nucleus	transcription regulator
0.829	20958		Sycp1-ps1	synaptonemal complex protein 1, pseudogene 1	Other	other
-0.768	29179		SYN2	synapsin II	Plasma Membrane	other
0.413	9066		SYT7	synaptotagmin 7	Cytoplasm	transporter
0.724	30009		TBX21	T-box transcription factor 21	Nucleus	transcription regulator
0.531	6926		TBX3	T-box transcription factor 3	Nucleus	transcription regulator
-0.24	6941		TCF19	transcription factor 19	Nucleus	transcription regulator
-0.568	6929		TCF3	transcription factor 3	Nucleus	transcription regulator
-0.487	8059		TCIRG1	T cell immune regulator 1, ATPase H+ transporting V0 subunit a3	Plasma Membrane	enzyme
0.265	9623		TCL1B	T cell leukemia/lymphoma 1B	Other	other
0.295	31520		TCP11L1	t-complex 11 like 1	Cytoplasm	other
-0.79	6989		TCTE1	t-complex-associated-testis-expressed 1	Other	other
0.995	6998		TDGF1P3	teratocarcinoma-derived growth factor 1 pseudogene 3	Plasma Membrane	other
-0.402	7007		TECTA	tectorin alpha	Extracellular Space	enzyme
0.329	21739		TelXqYq1	telomeric sequence, Chr X, Chr Y, q arm 1	Other	other
0.223	7058		THBS2	thrombospondin 2	Extracellular Space	other
-0.248	7064		THOP1	thimet oligopeptidase 1	Cytoplasm	peptidase
0.416	7067		THRA	thyroid hormone receptor alpha	Nucleus	ligand-dependent nuclear receptor	dextrothyroxine, amiodarone, levothyroxine/l-triiodothyronine, denosumab/levothyroxine, L-triiodothyronine, 3,5-diiodothyropropionic acid, levothyroxine
0.238	7070		THY1	Thy-1 cell surface antigen	Plasma Membrane	other
-0.556	32294		TIMM9	translocase of inner mitochondrial membrane 9	Cytoplasm	transporter
-0.203	7076		TIMP1	TIMP metallopeptidase inhibitor 1	Extracellular Space	cytokine
-0.369	31965		TLCD3B	TLC domain containing 3B	Cytoplasm	enzyme
0.759	7088		TLE1	TLE family member 1, transcriptional corepressor	Nucleus	transcription regulator
0.223	11011		TLK2	tousled like kinase 2	Cytoplasm	kinase
-0.245	32440		TMA16	translation machinery associated 16 homolog	Nucleus	other
-0.232	25625		TNFRSF1A	TNF receptor superfamily member 1A	Plasma Membrane	transmembrane receptor	GSK2862277
0.542	8044		TNNT3	troponin T3, fast skeletal type	Cytoplasm	other
0.272	7166		TPH1	tryptophan hydroxylase 1	Nucleus	enzyme	5,6,7,8-tetrahydrobiopterin, telotristat ethyl, telotristat
-0.226	7175		TPR	translocated promoter region, nuclear basket protein	Nucleus	other
0.665	28710		TRAJ45	T cell receptor alpha joining 45	Other	other
-0.226	28661		TRAV22	T cell receptor alpha variable 22	Other	other
-0.382	28658		TRAV25	T cell receptor alpha variable 25	Other	other
0.402	28517		TRDV2	T cell receptor delta variable 2	Plasma Membrane	other
-0.856	11181		TREH	trehalase	Plasma Membrane	enzyme
-0.264	29953		TRHDE	thyrotropin releasing hormone degrading enzyme	Plasma Membrane	peptidase
0.241	7202		TRI-AAT9-1	tRNA-Ile (anticodon AAT) 9-1	Other	other
0.257	7706		TRIM25	tripartite motif containing 25	Cytoplasm	transcription regulator
0.223	7442		TRPV1	transient receptor potential cation channel subfamily V member 1	Plasma Membrane	ion channel	AZD1386, capsaicin, resiniferatoxin, SB-705498
0.318	22069		TRU-TCA1-1	tRNA-SeC (anticodon TCA) 1-1	Cytoplasm	other
0.263	22084		TSC2	TSC complex subunit 2	Cytoplasm	other
0.396	10194		TSHZ1	teashirt zinc finger homeobox 1	Nucleus	transcription regulator
-1.087	22099		TSN	translin	Nucleus	other
0.266	22141		TUB	TUB bipartite transcription factor	Cytoplasm	transcription regulator
-0.274	11334		TUSC2	tumor suppressor 2, mitochondrial calcium regulator	Nucleus	other
0.279	7337		UBE3A	ubiquitin protein ligase E3A	Nucleus	enzyme
-0.37	5412		UBL3	ubiquitin like 3	Cytoplasm	other
0.974	7380		UPK3A	uroplakin 3A	Cytoplasm	other
-0.221	9216		VAPB	VAMP associated protein B and C	Plasma Membrane	other
0.738	7418		VDAC1P4	voltage dependent anion channel 1 pseudogene 4	Other	other
0.733	7424		VEGFC	vascular endothelial growth factor C	Extracellular Space	growth factor	VGX-100
-0.243	31144		VPS26B	VPS26, retromer complex component B	Cytoplasm	transporter
0.246	7061		WAS	WASP actin nucleation promoting factor	Cytoplasm	other
0.541	30122		WNT8A	Wnt family member 8A	Extracellular Space	other
0.508	7499		XG	Xg glycoprotein (Xg blood group)	Plasma Membrane	other
-0.589	7586		ZKSCAN1	zinc finger with KRAB and SCAN domains 1	Nucleus	transcription regulator
0.457	7720		ZKSCAN7	zinc finger with KRAB and SCAN domains 7	Nucleus	transcription regulator
-0.284	7750		ZMYM2	zinc finger MYM-type containing 2	Nucleus	transcription regulator
-0.641	7559		ZNF12	zinc finger protein 12	Nucleus	transcription regulator
0.232	7759		ZNF205	zinc finger protein 205	Nucleus	transcription regulator
-0.324	7744		ZNF24	zinc finger protein 24	Nucleus	transcription regulator
-0.462	27597		ZNF275	zinc finger protein 275	Nucleus	transcription regulator
0.283	7577		ZNF29P	zinc finger protein 29, pseudogene	Other	other
-0.481	7580		ZNF32	zinc finger protein 32	Nucleus	transcription regulator
-0.248	7592		ZNF41	zinc finger protein 41	Nucleus	transcription regulator
-0.334	7628		ZNF75BP	zinc finger protein 75B, pseudogene	Other	other
0.26	7783		ZP2	zona pellucida glycoprotein 2	Extracellular Space	other

## Sheet: KE_629
Expr Log Ratio	ID	Flags	Symbol	Entrez Gene Name	Location	Type(s)	Drug(s)
0.847	3		A2MP1	alpha-2-macroglobulin pseudogene 1	Other	other
-0.236	8086		AAAS	aladin WD repeat nucleoporin	Nucleus	other
0.573	11298		AANAT	aralkylamine N-acetyltransferase	Cytoplasm	enzyme
0.422	18		ABAT	4-aminobutyrate aminotransferase	Cytoplasm	enzyme	vigabatrin, theophylline/tretinoin/valproic acid, valproic acid
0.543	20		ABCA2	ATP binding cassette subfamily A member 2	Plasma Membrane	transporter
-0.429	11304		ABCA4	ATP binding cassette subfamily A member 4	Plasma Membrane	transporter
-0.668	23461		ABCA5	ATP binding cassette subfamily A member 5	Plasma Membrane	transporter
-0.327	10347		ABCA7	ATP binding cassette subfamily A member 7	Plasma Membrane	transporter
-1.39	11194	D	ABCB8	ATP binding cassette subfamily B member 8	Cytoplasm	transporter
-0.251	32208	D	ABCB8	ATP binding cassette subfamily B member 8	Cytoplasm	transporter
-0.34	11307		ABCG1	ATP binding cassette subfamily G member 1	Plasma Membrane	transporter
0.534	33		ACADL	acyl-CoA dehydrogenase long chain	Cytoplasm	enzyme
-0.32	39		ACAT2	acetyl-CoA acetyltransferase 2	Cytoplasm	enzyme
-0.698	47		ACLY	ATP citrate lyase	Cytoplasm	enzyme	ezetimibe/8-hydroxy-2,2,14,14-tetramethyl-pentadecanedioic acid, bempedoic acid
0.579	49		ACR	acrosin	Extracellular Space	peptidase
0.314	59		ACTA2	actin alpha 2, smooth muscle	Cytoplasm	other
0.802	71		ACTG1	actin gamma 1	Cytoplasm	other
1.078	83		ACTG1P10	actin gamma 1 pseudogene 10	Other	other
-0.298	89		ACTN3	actinin alpha 3 (gene/pseudogene)	Plasma Membrane	other
-0.303	91		ACVR1B	activin A receptor type 1B	Plasma Membrane	kinase
0.251	102		ADAM10	ADAM metallopeptidase domain 10	Plasma Membrane	peptidase
-0.238	2515		ADAM2	ADAM metallopeptidase domain 2	Plasma Membrane	peptidase
0.419	101		ADAM8	ADAM metallopeptidase domain 8	Plasma Membrane	peptidase
0.285	32485		ADCY9	adenylate cyclase 9	Plasma Membrane	enzyme
0.744	118		ADD1	adducin 1	Cytoplasm	other
0.86	124		ADH1A	alcohol dehydrogenase 1A (class I), alpha polypeptide	Cytoplasm	enzyme	fomepizole
0.43	126		ADH1C	alcohol dehydrogenase 1C (class I), gamma polypeptide	Cytoplasm	enzyme	fomepizole
0.624	128		ADH5	alcohol dehydrogenase 5 (class III), chi polypeptide	Cytoplasm	enzyme
-0.199	134		ADORA1	adenosine A1 receptor	Plasma Membrane	G-protein coupled receptor	clofarabine, acetaminophen/aspirin/caffeine, acetaminophen/butalbital/caffeine/codeine, caffeine/ethanol, theobromine, acetaminophen/butalbital/caffeine, aspirin/butalbital/caffeine/codeine, aminophylline, theophylline/tretinoin/valproic acid, aspirin/caffeine/phenacetin, dyphylline, adenosine, caffeine/ergotamine, PBF-680, tecadenoson, acetaminophen/caffeine/chlorpheniramine/hydrocodone/phenylep…
-0.223	136		ADORA2B	adenosine A2b receptor	Plasma Membrane	G-protein coupled receptor	aspirin/caffeine/propoxyphene, aspirin/caffeine/orphenadrine, theophylline, acetaminophen/caffeine/dihydrocodeine, aspirin/butalbital/caffeine, aspirin/caffeine/dihydrocodeine, acetaminophen/aspirin/caffeine, enprofylline, acetaminophen/butalbital/caffeine/codeine, acetaminophen/butalbital/caffeine, aspirin/butalbital/caffeine/codeine, etrumadenant, PBF-1129, theophylline/tretinoin/valproic acid,…
0.232	141		ADPRH	ADP-ribosylarginine hydrolase	Other	enzyme
-0.311	11047		ADRM1	adhesion regulating molecule 1	Plasma Membrane	other
0.217	165		AEBP1	AE binding protein 1	Nucleus	peptidase
-0.386	4301		AFDN	afadin, adherens junction formation factor	Nucleus	other
0.73	2334		AFF2	AF4/FMR2 family member 2	Nucleus	other
-0.57	181		AGRP	agouti related neuropeptide	Extracellular Space	other
0.891	196		AHR	aryl hydrocarbon receptor	Nucleus	ligand-dependent nuclear receptor	KYN-175, BAY2416964
-0.481	9255		AIMP1	aminoacyl tRNA synthetase complex interacting multifunctional protein 1	Extracellular Space	cytokine
0.157	207		AKT1	AKT serine/threonine kinase 1	Cytoplasm	kinase	MK2206, capivasertib, triciribine, miransertib, triciribine phosphate, uprosertib, LY2780301, GSK690693, enzastaurin, ipatasertib, ARQ 751, perifosine, MPT0E028, BAY1125976, archexin
0.368	224		ALDH3A2	aldehyde dehydrogenase 3 family member A2	Cytoplasm	enzyme
0.527	222		ALDH3B2	aldehyde dehydrogenase 3 family member B2	Cytoplasm	enzyme
0.827	7915		ALDH5A1	aldehyde dehydrogenase 5 family member A1	Cytoplasm	enzyme	theophylline/tretinoin/valproic acid, valproic acid
1.333	543		ALDH7A1P3	aldehyde dehydrogenase 7 family member A1 pseudogene 3	Other	other
0.347	229		ALDOB	aldolase, fructose-bisphosphate B	Cytoplasm	enzyme
0.569	230		ALDOC	aldolase, fructose-bisphosphate C	Cytoplasm	enzyme
-0.514	32479		ALG14	ALG14 UDP-N-acetylglucosaminyltransferase subunit	Cytoplasm	enzyme
0.293	245		ALOX12P2	arachidonate 12-lipoxygenase pseudogene 2	Other	other
2.693	249		ALPL	alkaline phosphatase, biomineralization associated	Plasma Membrane	phosphatase	zinc sulfate
0.705	257		ALX3	ALX homeobox 3	Nucleus	transcription regulator
-0.254	262		AMD1	adenosylmethionine decarboxylase 1	Cytoplasm	enzyme
0.25	266		AMELY	amelogenin Y-linked	Extracellular Space	growth factor
-0.312	270		AMPD1	adenosine monophosphate deaminase 1	Cytoplasm	enzyme
0.997	272		AMPD3	adenosine monophosphate deaminase 3	Cytoplasm	enzyme
-0.309	10218		ANGPTL7	angiopoietin like 7	Extracellular Space	other
-0.632	8125		ANP32A	acidic nuclear phosphoprotein 32 family member A	Other	other
0.585	301		ANXA1	annexin A1	Plasma Membrane	enzyme	dasatinib/hydrocortisone, hydrocortisone, hydrocortisone/mitoxantrone, cytarabine/hydrocortisone/methotrexate, hydrocortisone/imatinib, hydrocortisone/prednisone, acyclovir/hydrocortisone
0.482	311		ANXA11	annexin A11	Nucleus	other
-0.25	163		AP2B1	adaptor related protein complex 2 subunit beta 1	Plasma Membrane	transporter
0.721	328		APEX1	apurinic/apyrimidinic endodeoxyribonuclease 1	Nucleus	enzyme	E 3330, lucanthone
-0.571	11800		API5	apoptosis inhibitor 5	Cytoplasm	other
1.427	99		APOE	apolipoprotein E	Extracellular Space	transporter
-0.721	361		AQP4	aquaporin 4	Plasma Membrane	transporter
-0.521	367		AR	androgen receptor	Nucleus	ligand-dependent nuclear receptor	galeterone, nandrolone phenpropionate, cyproterone acetate/ethinyl estradiol, testosterone propionate, testosterone cypionate, EPI-506, drospirenone, methyltestosterone, AZD3514, TRC253, apalutamide, bicalutamide/goserelin, ostarine, fluoxymesterone/tamoxifen, GSK2881078, danazol, testosterone enanthate, darolutamide, fluoxymesterone, flutamide, testolone, oxymetholone, bicalutamide, bicalutamide…
-0.406	369		ARAF	A-Raf proto-oncogene, serine/threonine kinase	Cytoplasm	kinase	cetuximab/irinotecan/vemurafenib, binimetinib/vemurafenib, cetuximab/vemurafenib, pembrolizumab/vemurafenib, irinotecan/panitumumab/vemurafenib, cobimetinib/vemurafenib, MLN2480, trametinib/vemurafenib, vemurafenib, dabrafenib/trametinib/vemurafenib, crizotinib/vemurafenib, ipilimumab/vemurafenib, atezolizumab/cobimetinib/vemurafenib
-0.394	395		ARHGAP6	Rho GTPase activating protein 6	Cytoplasm	other
-0.317	26935		ARHGEF28	Rho guanine nucleotide exchange factor 28	Cytoplasm	other
0.497	7984		ARHGEF5	Rho guanine nucleotide exchange factor 5	Cytoplasm	other
0.251	400		ARL1	ADP ribosylation factor like GTPase 1	Cytoplasm	enzyme
0.444	407		ARR3	arrestin 3	Cytoplasm	other
0.789	409		ARRB2	arrestin beta 2	Cytoplasm	other
0.452	11872		Art2b	ADP-ribosyltransferase 2b	Plasma Membrane	enzyme
-0.69	11419		ASIC1	acid sensing ion channel subunit 1	Plasma Membrane	ion channel	diclofenac/omeprazole, amiloride, diclofenac/misoprostol, diclofenac, amiloride/hydrochlorothiazide
0.722	11286		ASIP	agouti signaling protein	Extracellular Space	other
-0.409	436		ASLP1	argininosuccinate lyase pseudogene 1	Other	other
1.208	440		ASNS	asparagine synthetase (glutamine-hydrolyzing)	Cytoplasm	enzyme
-0.275	23245		ASTN2	astrotactin 2	Cytoplasm	other
0.57	466		ATF1	activating transcription factor 1	Nucleus	transcription regulator
0.279	469		ATF4P1	activating transcription factor 4 pseudogene 1	Other	other
1.021	475		ATOX1	antioxidant 1 copper chaperone	Cytoplasm	transporter
0.403	23400		ATP13A2	ATPase cation transporting 13A2	Cytoplasm	transporter
0.769	481		ATP1B1	ATPase Na+/K+ transporting subunit beta 1	Plasma Membrane	transporter
-0.275	23439		ATP1B4	ATPase Na+/K+ transporting family member beta 4	Plasma Membrane	transporter
-0.777	506		ATP5F1B	ATP synthase F1 subunit beta	Cytoplasm	transporter
0.378	526		ATP6V1B2	ATPase H+ transporting V1 subunit B2	Cytoplasm	transporter	gallium nitrate
0.539	540		ATP7B	ATPase copper transporting beta	Cytoplasm	transporter
0.653	7912		ATXN1	ataxin 1	Nucleus	transcription regulator
-0.328	558		AXL	AXL receptor tyrosine kinase	Plasma Membrane	kinase	gilteritinib, bosutinib/rituximab, cabozantinib/nivolumab, cabozantinib/crizotinib, INCB081776, bosutinib/ponatinib, bosutinib, cabozantinib, humax-AXL-ADC, DS-1205c, bosutinib/imatinib, ADCT-601, BPI-9016M, cabozantinib/erlotinib, ningetinib, TP-0903, ONO-7475, sitravatinib, SKI-G-801, bemcentinib, cabozantinib/tyrosine kinase inhibitor, RXDX-106, BA3011
0.705	11041		B4GAT1	beta-1,4-glucuronyltransferase 1	Cytoplasm	enzyme
0.558	12013		BACH1	BTB domain and CNC homolog 1	Nucleus	transcription regulator
-0.675	573		BAG1	BAG cochaperone 1	Cytoplasm	other
0.3	581		BAX	BCL2 associated X, apoptosis regulator	Cytoplasm	transporter
-0.217	32399		BBOX1	gamma-butyrobetaine hydroxylase 1	Cytoplasm	enzyme
0.679	428		BBS5	Bardet-Biedl syndrome 5	Cytoplasm	other
-0.163	7613		BCL6B	BCL6B transcription repressor	Nucleus	transcription regulator
0.958	274		BIN1	bridging integrator 1	Nucleus	other
0.689	7774		BSN	bassoon presynaptic cytomatrix protein	Plasma Membrane	other
1.639	30079		BTG2	BTG anti-proliferation factor 2	Nucleus	transcription regulator
-0.307	9689		BZW1	basic leucine zipper and W2 domains 1	Cytoplasm	translation regulator
0.258	29865		CABP5	calcium binding protein 5	Cytoplasm	other
-0.341	12641		CALCB	calcitonin related polypeptide beta	Extracellular Space	other
-0.357	824		CAPN2	calpain 2	Cytoplasm	peptidase	alicapistat, BLD-2660
0.375	826		CAPNS1	calpain small subunit 1	Cytoplasm	peptidase
-0.563	829		CAPZA1	capping actin protein of muscle Z-line subunit alpha 1	Cytoplasm	other
-1.022	25776		CBY1	chibby family member 1, beta catenin antagonist	Cytoplasm	other
1.436	26367		CEACAM1	CEA cell adhesion molecule 1	Plasma Membrane	transporter	anti-CEACAM1 monoclonal antibody CM-24
0.364	12609		CEBPD	CCAAT enhancer binding protein delta	Nucleus	transcription regulator
2.653	2491		CENPI	centromere protein I	Nucleus	other
-2.829	11190		CEP250	centrosomal protein 250	Nucleus	other
0.723	29956		CERS2	ceramide synthase 2	Nucleus	transcription regulator
0.457	812		CETN2	centrin 2	Nucleus	enzyme
0.308	1164		CKS2	CDC28 protein kinase regulatory subunit 2	Other	kinase
-0.333	4865		CLCN5	chloride voltage-gated channel 5	Plasma Membrane	ion channel
-0.407	9069		CLDN12	claudin 12	Plasma Membrane	other
-0.786	9075		CLDN2	claudin 2	Plasma Membrane	other
0.436	1364		CLDN4	claudin 4	Plasma Membrane	transmembrane receptor
0.292	1197		CLK2P1	CDC like kinase 2, pseudogene 1	Other	other
-1.638	8218		CLTCL1	clathrin heavy chain like 1	Plasma Membrane	other
0.243	1191		CLU	clusterin	Cytoplasm	other	clusterin antisense oligonucleotide
0.246	1261		CNGA3	cyclic nucleotide gated channel subunit alpha 3	Plasma Membrane	ion channel
-0.222	1266		CNN3	calponin 3	Cytoplasm	other
-0.276	23242		COBL	cordon-bleu WH2 repeat protein	Plasma Membrane	other
0.348	315		COL2A1	collagen type II alpha 1 chain	Extracellular Space	other	collagenase clostridium histolyticum
-0.879	1294		COL7A1	collagen type VII alpha 1 chain	Extracellular Space	other	collagenase clostridium histolyticum
-0.357	11316		COPE	COPI coat complex subunit epsilon	Cytoplasm	transporter
0.618	32272		COQ5	coenzyme Q5, methyltransferase	Cytoplasm	enzyme
-0.386	1344		COX6B1P4	cytochrome c oxidase subunit 6B1 pseudogene 4	Other	other
-1.325	1356		CP	ceruloplasmin	Extracellular Space	enzyme
-1.116	1358		CPA2	carboxypeptidase A2	Extracellular Space	peptidase
-0.286	22849		CPEB3	cytoplasmic polyadenylation element binding protein 3	Cytoplasm	translation regulator
0.487	9362		CPNE6	copine 6	Plasma Membrane	transporter
0.957	27132		CPNE7	copine 7	Cytoplasm	transporter
-0.195	1378		CR1	complement C3b/C4b receptor 1 (Knops blood group)	Plasma Membrane	transmembrane receptor
0.226	167		CRISP1	cysteine rich secretory protein 1	Extracellular Space	other
1.239	9696		CROCC	ciliary rootlet coiled-coil, rootletin	Plasma Membrane	other
-0.256	24273		CRYAA/CRYAA2	crystallin alpha A	Cytoplasm	other
0.71	1416		CRYBB2P1	crystallin beta B2 pseudogene 1	Other	other
0.159	32592		CRYL1	crystallin lambda 1	Cytoplasm	enzyme
0.39	1499		CTNNB1	catenin beta 1	Nucleus	transcription regulator	PRI-724
0.715	1497		CTNS	cystinosin, lysosomal cystine transporter	Cytoplasm	transporter
-0.259	8029		CUBN	cubilin	Plasma Membrane	transmembrane receptor
0.548	1525		CXADR	CXADR Ig-like cell adhesion molecule	Plasma Membrane	transmembrane receptor
-0.317	2493		CXCL1	C-X-C motif chemokine ligand 1	Extracellular Space	cytokine
1.013	3576		CXCL8	C-X-C motif chemokine ligand 8	Extracellular Space	cytokine	BMS-986253
0.844	3580		CXCR2P1	C-X-C motif chemokine receptor 2 pseudogene 1	Other	other
-0.263	25146		CYP17A1	cytochrome P450 family 17 subfamily A member 1	Cytoplasm	enzyme	abiraterone acetate, abiraterone, abiraterone/prednisolone, CFG-920, ketoconazole, orteronel, CYP17A1 inhibitor, seviteronel
0.17	5135		CYP27B1	cytochrome P450 family 27 subfamily B member 1	Cytoplasm	enzyme
-0.666	8164	D	CYTH1	cytohesin 1	Cytoplasm	other
0.184	9267	D	CYTH1	cytohesin 1	Cytoplasm	other
0.495	13170		DBP	D-box binding PAR bZIP transcription factor	Nucleus	transcription regulator
-0.774	9201		DCLK1	doublecortin like kinase 1	Plasma Membrane	kinase
-0.463	10521		DDX17	DEAD-box helicase 17	Nucleus	enzyme
-0.723	13219		Defa-rs10	defensin, alpha, related sequence 10	Extracellular Space	other
0.535	1718		DHCR24	24-dehydrocholesterol reductase	Cytoplasm	enzyme
-0.369	13360		DHCR7	7-dehydrocholesterol reductase	Cytoplasm	enzyme
0.311	1720		DHFRP3	dihydrofolate reductase pseudogene 3	Other	other
-0.329	1661		DHX9P1	DEAH-box helicase 9 pseudogene 1	Other	other
-0.214	27184		DISC2	disrupted in schizophrenia 2	Other	other
-0.3	1736		DKC1	dyskerin pseudouridine synthase 1	Nucleus	enzyme
0.63	30197		DKK1	dickkopf WNT signaling pathway inhibitor 1	Extracellular Space	growth factor	DKN-01, BHQ880
-0.172	14627		DLGAP1	DLG associated protein 1	Plasma Membrane	other
-0.867	1743		DLST	dihydrolipoamide S-succinyltransferase	Cytoplasm	enzyme
0.485	30585		DLX3	distal-less homeobox 3	Nucleus	transcription regulator
-0.452	1761		DMRT1	doublesex and mab-3 related transcription factor 1	Nucleus	transcription regulator
-0.716	9093		DNAJA3	DnaJ heat shock protein family (Hsp40) member A3	Cytoplasm	other
0.596	9186		DNAJB6	DnaJ heat shock protein family (Hsp40) member B6	Nucleus	transcription regulator
-0.353	22792		DNAJC2	DnaJ heat shock protein family (Hsp40) member C2	Nucleus	transcription regulator
-0.816	1759		DNM1	dynamin 1	Cytoplasm	enzyme
-0.485	1785		DNM2	dynamin 2	Plasma Membrane	enzyme
0.28	27261		DOK3	docking protein 3	Cytoplasm	other
0.574	18304		DOK7	docking protein 7	Extracellular Space	other
-0.298	23033		DOP1A	DOP1 leucine zipper like protein A	Cytoplasm	other
-0.745	1799		DPAGT1	dolichyl-phosphate N-acetylglucosaminephosphotransferase 1	Cytoplasm	enzyme
0.319	8110		DPF3	double PHD fingers 3	Nucleus	other
-0.805	1801		DPH1	diphthamide biosynthesis 1	Cytoplasm	other
1.298	4733		DRG1	developmentally regulated GTP binding protein 1	Cytoplasm	enzyme
-0.662	1821		DRP2	dystrophin related protein 2	Plasma Membrane	other
0.881	1829		DSG2	desmoglein 2	Plasma Membrane	other
-0.882	1837		DTNA	dystrobrevin alpha	Plasma Membrane	other
-0.639	1838		DTNB	dystrobrevin beta	Plasma Membrane	other
0.316	1841	D	DTYMK	deoxythymidylate kinase	Cytoplasm	kinase
0.286	9102	D	DTYMK	deoxythymidylate kinase	Cytoplasm	kinase
-0.801	1843		DUSP1	dual specificity phosphatase 1	Nucleus	phosphatase
0.576	13537		DUSP2	dual specificity phosphatase 2	Nucleus	phosphatase
-0.636	11319		ECD	ecdysoneless cell cycle regulator	Nucleus	transcription regulator
0.503	1915		EEF1A1	eukaryotic translation elongation factor 1 alpha 1	Cytoplasm	translation regulator
0.271	1930		EEF1A1P14	eukaryotic translation elongation factor 1 alpha 1 pseudogene 14	Other	other
0.696	1931		EEF1A1P15	eukaryotic translation elongation factor 1 alpha 1 pseudogene 15	Other	other
-0.61	1917		EEF1A2	eukaryotic translation elongation factor 1 alpha 2	Cytoplasm	translation regulator
1.742	1935		EEF1B2P3	eukaryotic translation elongation factor 1 beta 2 pseudogene 3	Other	other
-0.428	27558	D	EIF3G	eukaryotic translation initiation factor 3 subunit G	Cytoplasm	other
-0.536	9606	D	EIF3G	eukaryotic translation initiation factor 3 subunit G	Cytoplasm	other
0.618	1977		EIF4E	eukaryotic translation initiation factor 4E	Cytoplasm	translation regulator	ISIS 183750
-0.383	24333		ENO1	enolase 1	Cytoplasm	enzyme
-0.347	2025		ENO1P1	enolase 1 pseudogene 1	Other	other
-0.485	32588		ERP44	endoplasmic reticulum protein 44	Cytoplasm	enzyme
0.233	2100		ESR2	estrogen receptor 2	Nucleus	ligand-dependent nuclear receptor	sulindac/tamoxifen, ethinyl estradiol/ethynodiol diacetate, raloxifene/sulindac, lasofoxifene, genistein, diethylstilbestrol, estradiol valerate, anastrozole/fulvestrant/goserelin/tamoxifen, beta-estradiol, anastrozole/fulvestrant/tamoxifen, trilostane, anastrozole/exemestane/fulvestrant/tamoxifen, goserelin/tamoxifen, exemestane/tamoxifen, ethinyl estradiol/norgestimate, 17-alpha-ethinylestradio…
-0.333	2108		ETFA	electron transfer flavoprotein subunit alpha	Cytoplasm	transporter
-0.326	32585		ETNK1	ethanolamine kinase 1	Cytoplasm	kinase
3.687	9156		EXO1	exonuclease 1	Nucleus	enzyme
1.285	1691		EYA4	EYA transcriptional coactivator and phosphatase 4	Cytoplasm	phosphatase
1.783	16804		FABP4	fatty acid binding protein 4	Cytoplasm	transporter
-1.07	3992		FADS1	fatty acid desaturase 1	Plasma Membrane	enzyme
-0.294	11124		FAF1	Fas associated factor 1	Nucleus	other
-1.716	29057		FAM156A/FAM156B	family with sequence similarity 156 member A	Nucleus	other
-0.223	29902		FAM216A	family with sequence similarity 216 member A	Other	other
-0.258	32378		FBXL4	F-box and leucine rich repeat protein 4	Nucleus	other
-2.304	26265		FBXO11	F-box protein 11	Cytoplasm	enzyme
0.666	2211		FCGR1CP	Fc fragment of IgG receptor Ic, pseudogene	Plasma Membrane	other
-0.383	8074		FGF23	fibroblast growth factor 23	Extracellular Space	growth factor	burosumab
-0.397	2266		FGG	fibrinogen gamma chain	Extracellular Space	other	F2
0.46	2268		FGR	FGR proto-oncogene, Src family tyrosine kinase	Nucleus	kinase	cetuximab/irinotecan/vemurafenib, rebastinib, binimetinib/vemurafenib, cetuximab/vemurafenib, pembrolizumab/vemurafenib, irinotecan/panitumumab/vemurafenib, cobimetinib/vemurafenib, trametinib/vemurafenib, vemurafenib, dabrafenib/trametinib/vemurafenib, crizotinib/vemurafenib, ipilimumab/vemurafenib, atezolizumab/cobimetinib/vemurafenib
0.234	2281		FKBP1B	FKBP prolyl isomerase 1B	Cytoplasm	enzyme
1.228	2289		FKBP5	FKBP prolyl isomerase 5	Nucleus	enzyme
-0.2	2319		FLOT2	flotillin 2	Plasma Membrane	other
-0.487	2326		FMO1	flavin containing dimethylaniline monoxygenase 1	Cytoplasm	enzyme
-0.688	2330		FMO5	flavin containing dimethylaniline monoxygenase 5	Cytoplasm	enzyme
1.486	2344		FOLH1B	folate hydrolase 1B	Cytoplasm	peptidase
-1.095	2348		FOLR1	folate receptor alpha	Plasma Membrane	transporter	farletuzumab, OTL38, mirvetuximab soravtansine
1.256	2354		FOSB	FosB proto-oncogene, AP-1 transcription factor subunit	Nucleus	transcription regulator
-0.453	2297		FOXD1	forkhead box D1	Nucleus	transcription regulator
0.576	2305		FOXM1	forkhead box M1	Nucleus	transcription regulator
-0.497	2311		FOXO1B	forkhead box O1B (pseudogene)	Other	other
1.084	23401		FRAT2	FRAT regulator of WNT signaling pathway 2	Cytoplasm	other
0.376	2487		FRZB	frizzled related protein	Extracellular Space	other
1.164	2509		FTH1P5	ferritin heavy chain 1 pseudogene 5	Other	other
-1.698	2501		FTH1P8	ferritin heavy chain 1 pseudogene 8	Other	other
0.388	32260		FTMT	ferritin mitochondrial	Cytoplasm	enzyme
-0.382	4408		FTSJ1	FtsJ RNA 2'-O-methyltransferase 1	Cytoplasm	enzyme
0.17	2519		FUCA2	alpha-L-fucosidase 2	Extracellular Space	enzyme
0.432	5123		FURIN	furin, paired basic amino acid cleaving enzyme	Cytoplasm	peptidase	nona-D-arginine amide, hexa-D-arginine, furin inhibitor
-0.601	2525		FUT3	fucosyltransferase 3 (Lewis blood group)	Cytoplasm	enzyme
-1.288	2527		FUT5	fucosyltransferase 5	Cytoplasm	enzyme
-0.601	2529		FUT7	fucosyltransferase 7	Cytoplasm	enzyme
-0.89	2533		FYB1	FYN binding protein 1	Nucleus	other
-0.92	2535		FZD2	frizzled class receptor 2	Plasma Membrane	G-protein coupled receptor	wnt-5a mimic hexapeptide foxy-5, vantictumab
1.078	2541		G6PR	glucose-6-phosphatase regulator	Other	other
-0.816	2549		GAB1	GRB2 associated binding protein 1	Cytoplasm	other
-0.824	2557		GABRA4	gamma-aminobutyric acid type A receptor subunit alpha4	Plasma Membrane	ion channel	olanzapine, triazolam, flunitrazepam, nitrazepam, methohexital, sevoflurane, etomidate, pagoclone, butobarbital, aspirin/butalbital/caffeine, zolpidem, atropine/hyoscyamine/phenobarbital/scopolamine, phenobarbital, isoflurane, halothane, pentobarbital, barbital, acetaminophen/butalbital/caffeine/codeine, hyoscyamine/phenobarbital, desflurane, SEP 174559, amobarbital, zaleplon, pregnenolone, mepho…
5.727	7972	D	GARS1	glycyl-tRNA synthetase 1	Cytoplasm	enzyme
1.086	7969	D	GARS1	glycyl-tRNA synthetase 1	Cytoplasm	enzyme
1.731	8209		GATD3A/GATD3B	glutamine amidotransferase like class 1 domain containing 3A	Cytoplasm	other
0.241	10985		GCN1	GCN1 activator of EIF2AK4	Cytoplasm	translation regulator
-0.286	25721		GOT2	glutamic-oxaloacetic transaminase 2	Cytoplasm	enzyme
0.258	14758		GPM6B	glycoprotein M6B	Plasma Membrane	other
0.295	29909		GPR171	G protein-coupled receptor 171	Plasma Membrane	G-protein coupled receptor
0.335	9380		GRHPR	glyoxylate and hydroxypyruvate reductase	Cytoplasm	enzyme
-0.694	1687		GSDME	gasdermin E	Cytoplasm	other
0.531	2935		GSPT1	G1 to S phase transition 1	Cytoplasm	translation regulator
-0.266	2965		GTF2H1	general transcription factor IIH subunit 1	Nucleus	transcription regulator
0.22	8346		H2BC10	H2B clustered histone 10	Nucleus	other
0.356	8290		H3-4	H3.4 histone	Nucleus	other
-0.234	9563		H6PD	hexose-6-phosphate dehydrogenase/glucose 1-dehydrogenase	Cytoplasm	enzyme
0.54	32461		HDAC6	histone deacetylase 6	Nucleus	transcription regulator	ricolinostat, pyroxamide, bortezomib/vorinostat, tributyrin, trametinib/vorinostat, KA2507, belinostat, vorinostat
0.385	15260		HIRA	histone cell cycle regulator	Nucleus	transcription regulator
-0.985	3113		HLA-DPA1	major histocompatibility complex, class II, DP alpha 1	Plasma Membrane	transmembrane receptor
-0.453	3115		HLA-DPB1	major histocompatibility complex, class II, DP beta 1	Plasma Membrane	transmembrane receptor
0.367	7924		HLA-DQB1	major histocompatibility complex, class II, DQ beta 1	Plasma Membrane	other
-0.739	3135		HLA-G	major histocompatibility complex, class I, G	Plasma Membrane	other
-0.598	3159		HMGA1	high mobility group AT-hook 1	Nucleus	transcription regulator
0.385	3149		HMGB3	high mobility group box 3	Nucleus	other
-0.893	3157		HMGCS1	3-hydroxy-3-methylglutaryl-CoA synthase 1	Cytoplasm	enzyme
0.651	3151		HMGN2	high mobility group nucleosomal binding domain 2	Nucleus	other
-0.333	21361		HSP90B1	heat shock protein 90 beta family member 1	Cytoplasm	other	cisplatin, retaspimycin, alvespimycin
0.585	27129		HSPB7	heat shock protein family B (small) member 7	Cytoplasm	other
0.596	9177		HTR3B	5-hydroxytryptamine receptor 3B	Plasma Membrane	ion channel	dexamethasone/granisetron, dolasetron, ergotamine, alosetron, cisapride, granisetron, D-tubocurarine, dexamethasone/ondansetron, aprepitant/granisetron, dexamethasone/palonosetron, ondansetron, aprepitant/dexamethasone/granisetron, mirtazapine, aprepitant/dexamethasone/palonosetron, fenfluramine, aprepitant/palonosetron, palonosetron, aprepitant/ondansetron, aprepitant/dexamethasone/ondansetron
-0.685	3385		ICAM3	intercellular adhesion molecule 3	Plasma Membrane	transmembrane receptor
-0.405	2537		IFI6	interferon alpha inducible protein 6	Cytoplasm	other
0.328	8005		IFNA2	interferon alpha 2	Extracellular Space	cytokine
-0.249	25685		IGFBP1	insulin like growth factor binding protein 1	Extracellular Space	other
0.264	8116		IGH	immunoglobulin heavy locus	Other	other
0.497	28481		IGHJ2	immunoglobulin heavy joining 2	Other	other
0.442	28323		IGHV1OR15-3	immunoglobulin heavy variable 1/OR15-3 (pseudogene)	Other	other
0.786	28320		IGHV1OR15-6	immunoglobulin heavy variable 1/OR15-6 (pseudogene)	Other	other
0.378	28424		IGHV3-48	immunoglobulin heavy variable 3-48	Other	other
0.222	28308		IGHV3OR16-8	immunoglobulin heavy variable 3/OR16-8 (non-functional)	Other	other
0.463	28381		IGHV7-40	immunoglobulin heavy variable 7-40 (pseudogene)	Other	other
1.063	28372		IGHVII-28-1	immunoglobulin heavy variable (II)-28-1 (pseudogene)	Other	other
0.35	28359		IGHVII-65-1	immunoglobulin heavy variable (II)-65-1 (pseudogene)	Other	other
-0.27	28344		IGHVIII-47-1	immunoglobulin heavy variable (III)-47-1 (pseudogene)	Other	other
-0.208	28341		IGHVIII-67-3	immunoglobulin heavy variable (III)-67-3 (pseudogene)	Other	other
0.809	28802		IGLV3-12	immunoglobulin lambda variable 3-12	Other	other
-1.276	3587		IL10RA	interleukin 10 receptor subunit alpha	Plasma Membrane	transmembrane receptor
0.585	3593		IL12B	interleukin 12B	Extracellular Space	cytokine	methotrexate/ustekinumab, ustekinumab
0.345	3600		IL15	interleukin 15	Extracellular Space	cytokine	ALT-803
0.799	3578		IL9	interleukin 9	Extracellular Space	cytokine
-0.394	9171		INMT	indolethylamine N-methyltransferase	Cytoplasm	enzyme
0.544	3632		INPP5A	inositol polyphosphate-5-phosphatase A	Plasma Membrane	phosphatase
0.748	3636		INPPL1	inositol polyphosphate phosphatase like 1	Cytoplasm	phosphatase
0.64	3630		INS	insulin	Extracellular Space	other
-0.953	10022		INSL5	insulin like 5	Extracellular Space	other
-0.344	3660		IRF2	interferon regulatory factor 2	Nucleus	transcription regulator
-0.848	32275		ITGA6	integrin subunit alpha 6	Plasma Membrane	transmembrane receptor
0.477	23421		ITGB3BP	integrin subunit beta 3 binding protein	Nucleus	other
-0.196	25724		ITGB4	integrin subunit beta 4	Plasma Membrane	transmembrane receptor
0.786	30323		ITK	IL2 inducible T cell kinase	Cytoplasm	kinase	pazopanib, crizotinib/pazopanib, lapatinib/pazopanib
0.49	24513		IVD	isovaleryl-CoA dehydrogenase	Cytoplasm	enzyme
-0.595	11139		KALRN	kalirin RhoGEF kinase	Cytoplasm	kinase
1.028	25948		KBTBD2	kelch repeat and BTB domain containing 2	Other	other
-0.685	9992		KCNE2	potassium voltage-gated channel subfamily E regulatory subunit 2	Plasma Membrane	ion channel	amiodarone, nicorandil
-0.2	4027		KCNH2	potassium voltage-gated channel subfamily H member 2	Plasma Membrane	ion channel	dofetilide, sotalol, pimozide, amiodarone, quinidine, procainamide, amitriptyline, propafenone, ibutilide, dextromethorphan/quinidine, halofantrine
-0.32	8206		KCNJ6	potassium inwardly rectifying channel subfamily J member 6	Plasma Membrane	ion channel
-0.392	9132		KCNQ4	potassium voltage-gated channel subfamily Q member 4	Plasma Membrane	ion channel
-0.601	23388		KDM3A	lysine demethylase 3A	Nucleus	transcription regulator
-0.743	16582		KIFC3	kinesin family member C3	Cytoplasm	enzyme
0.304	9314		KLF4	Kruppel like factor 4	Nucleus	transcription regulator
-0.527	16624		KLK3	kallikrein related peptidase 3	Extracellular Space	peptidase
-1.064	17353		KMT2A	lysine methyltransferase 2A	Nucleus	transcription regulator	KO-539
-0.217	3893		KRT6B	keratin 6B	Cytoplasm	other
0.375	16690		KRT7	keratin 7	Cytoplasm	other
0.193	3929		LBP	lipopolysaccharide binding protein	Plasma Membrane	transporter
-0.526	3951		LEF1	lymphoid enhancer binding factor 1	Nucleus	transcription regulator
0.46	16846		LEP	leptin	Extracellular Space	growth factor
0.275	30158		LFNG	LFNG O-fucosylpeptide 3-beta-N-acetylglucosaminyltransferase	Cytoplasm	enzyme
-0.723	16876		LHX9	LIM homeobox 9	Nucleus	transcription regulator
1.008	32322		LIG4	DNA ligase 4	Nucleus	enzyme
0.222	16891		LIPG	lipase G, endothelial type	Extracellular Space	enzyme
-0.484	16954		LIPH	lipase H	Extracellular Space	enzyme
0.576	3998		LMAN1	lectin, mannose binding 1	Cytoplasm	other
0.164	3999		LMNB2	lamin B2	Nucleus	other
0.304	32635		LOC100362339	ribosomal protein S19-like	Cytoplasm	other
-0.264	4019		LPAL1	lipoprotein(a) like 1	Other	other
0.2	4023		LPL	lipoprotein lipase	Cytoplasm	enzyme	lovastatin/niacin, nicotinic acid/pioglitazone, atorvastatin/niacin, nicotinic acid, tyloxapol
0.318	4034		LRCH4	leucine rich repeats and calponin homology domain containing 4	Cytoplasm	transcription regulator
0.409	4038		LRP4	LDL receptor related protein 4	Extracellular Space	other
0.592	7804	D	LRP8	LDL receptor related protein 8	Plasma Membrane	transmembrane receptor
-0.352	16966	D	LRP8	LDL receptor related protein 8	Plasma Membrane	transmembrane receptor
-0.231	16975	D	LRP8	LDL receptor related protein 8	Plasma Membrane	transmembrane receptor
-0.669	16978		LRRFIP1	LRR binding FLII interacting protein 1	Cytoplasm	transcription regulator
-0.277	32540		Lrrfip2	leucine rich repeat (in FLII) interacting protein 2	Other	other
-0.471	11157		LSM6	LSM6 homolog, U6 small nuclear RNA and mRNA degradation associated	Nucleus	other
-0.261	16993		LTA4H	leukotriene A4 hydrolase	Cytoplasm	enzyme
-2.043	7798		LUZP1	leucine zipper protein 1	Nucleus	other
-0.878	17089		LYAR	Ly1 antibody reactive	Plasma Membrane	other
0.165	4066		LYL1	LYL1 basic helix-loop-helix family member	Nucleus	transcription regulator
-0.273	11313		LYPLA2	lysophospholipase 2	Cytoplasm	enzyme
3.307	11178		LZTS1	leucine zipper tumor suppressor 1	Nucleus	other
0.684	17116		MAB21L1	mab-21 like 1	Nucleus	other
1.762	4085		MAD2L1	mitotic arrest deficient 2 like 1	Nucleus	other
-0.428	17134		MAFG	MAF bZIP transcription factor G	Nucleus	transcription regulator
5.152	7975		MAFK	MAF bZIP transcription factor K	Nucleus	transcription regulator
0.555	4099		MAG	myelin associated glycoprotein	Plasma Membrane	other
-0.271	17149		MAGOH	mago homolog, exon junction complex subunit	Nucleus	other
-0.349	10292		MAML3	mastermind like transcriptional coactivator 3	Nucleus	transcription regulator
-0.264	17158		MAN2A1	mannosidase alpha class 2A member 1	Cytoplasm	enzyme
0.755	7873		MANF	mesencephalic astrocyte derived neurotrophic factor	Extracellular Space	other
-0.975	17161		MAOA	monoamine oxidase A	Cytoplasm	enzyme	fenfluramine/phentermine, moclobemide, methamphetamine, isocarboxazid, CX-1370, benzphetamine, phentermine/topiramate, N-(2-indanyl)glycinamide, iproniazid, phentermine, tranylcypromine, procainamide, MAO-A inhibitor, ladostigil, phenelzine, dextroamphetamine
-0.799	32257		MAP2K3	mitogen-activated protein kinase kinase 3	Cytoplasm	kinase
-1.755	11184		MAP4K1	mitogen-activated protein kinase kinase kinase kinase 1	Cytoplasm	kinase
1.867	29513		MAPK13	mitogen-activated protein kinase 13	Cytoplasm	kinase	talmapimod
0.629	9261		MAPKAPK2	MAPK activated protein kinase 2	Nucleus	kinase	cdc25C phosphatase (211-221)
-0.419	8152		MAPT	microtubule associated protein tau	Plasma Membrane	other
-0.24	8203		MC3R	melanocortin 3 receptor	Plasma Membrane	G-protein coupled receptor	bremelanotide
0.682	17227		Mcpt4	mast cell protease 4	Other	peptidase
1.212	29969		MDFIC	MyoD family inhibitor domain containing	Nucleus	other
-0.318	4191		MDH2	malate dehydrogenase 2	Cytoplasm	enzyme
2.079	30277		MDK	midkine	Extracellular Space	growth factor
1.355	17251		MECOM	MDS1 and EVI1 complex locus	Nucleus	transcription regulator
-0.412	17257		MECP2	methyl-CpG binding protein 2	Nucleus	transcription regulator
0.824	9282		MED14	mediator complex subunit 14	Nucleus	transcription regulator
0.426	17263		Meg3	maternally expressed 3	Other	other
-0.715	17287		MEP1A	meprin A subunit alpha	Plasma Membrane	peptidase
-0.351	17299		METTL1	methyltransferase like 1	Nucleus	enzyme
-0.203	9848		MFAP3L	microfibril associated protein 3 like	Nucleus	other
-0.305	1206		MFSD8	major facilitator superfamily domain containing 8	Nucleus	other
0.571	11343		MGLL	monoglyceride lipase	Plasma Membrane	enzyme
-0.293	17347		MKNK2	MAPK interacting serine/threonine kinase 2	Cytoplasm	kinase	ETC-1907206, tomivosertib
-0.601	4319		MMP10	matrix metallopeptidase 10	Extracellular Space	peptidase	marimastat
-0.353	17419		MN1	MN1 proto-oncogene, transcriptional regulator	Nucleus	other
0.36	13519		MREG	melanoregulin	Cytoplasm	other
-0.544	4436		MSH2	mutS homolog 2	Nucleus	enzyme
1.095	17692	D	MSL3	MSL complex subunit 3	Nucleus	transcription regulator
-0.234	10943	D	MSL3	MSL complex subunit 3	Nucleus	transcription regulator
2.814	4478		MSN	moesin	Plasma Membrane	other
2.593	4482		MSRA	methionine sulfoxide reductase A	Cytoplasm	enzyme
-0.658	22921		MSRB2	methionine sulfoxide reductase B2	Cytoplasm	enzyme
-1.094	11204		MST1L	macrophage stimulating 1 like	Other	other
-1.079	11210		MST1P2	macrophage stimulating 1 pseudogene 2	Other	other
0.402	4487	D	MSX1	msh homeobox 1	Nucleus	transcription regulator
0.553	17701	D	MSX1	msh homeobox 1	Nucleus	transcription regulator
-0.419	17710		MT-CO3	cytochrome c oxidase III	Cytoplasm	enzyme
1.448	4491		MT1CP	metallothionein 1C, pseudogene	Other	other
-0.545	4532		MT1P3	metallothionein 1 pseudogene 3	Other	other
2.143	7978		MTERF1	mitochondrial transcription termination factor 1	Cytoplasm	transcription regulator
0.375	9108		MTMR7	myotubularin related protein 7	Cytoplasm	phosphatase
0.521	17774		MTR	5-methyltetrahydrofolate-homocysteine methyltransferase	Cytoplasm	enzyme	mecobalamin, hydroxocobalamin, cyanocobalamin
0.587	4547		MTTP	microsomal triglyceride transfer protein	Cytoplasm	transporter	hesperetin, lomitapide
-0.644	17119		MXD1	MAX dimerization protein 1	Nucleus	transcription regulator
-0.29	16918		MYCL	MYCL proto-oncogene, bHLH transcription factor	Nucleus	transcription regulator
0.582	25745		Myh9	myosin, heavy chain 9	Cytoplasm	enzyme
1.526	1695		MYH9	myosin heavy chain 9	Cytoplasm	enzyme
1.139	29972		MYLPF	myosin light chain, phosphorylatable, fast skeletal muscle	Cytoplasm	other
-0.56	32328		NADSYN1	NAD synthetase 1	Cytoplasm	enzyme
-1.312	17939		NAGA	alpha-N-acetylgalactosaminidase	Cytoplasm	enzyme
-0.785	17948		NAIP	NLR family apoptosis inhibitory protein	Cytoplasm	other
-0.421	4689		NCF4	neutrophil cytosolic factor 4	Cytoplasm	enzyme
-0.754	4693		NDP	norrin cystine knot growth factor NDP	Extracellular Space	growth factor
-0.346	4699		NDUFA5P1	NADH:ubiquinone oxidoreductase subunit A5 pseudogene 1	Other	other
-0.28	32434		NDUFB7	NADH:ubiquinone oxidoreductase subunit B7	Cytoplasm	enzyme
0.472	4715		NDUFB9	NADH:ubiquinone oxidoreductase subunit B9	Cytoplasm	enzyme
-0.769	29478		Ndufs6	NADH:ubiquinone oxidoreductase subunit S6	Cytoplasm	enzyme
0.279	4730		NDUFV2P1	NADH:ubiquinone oxidoreductase core subunit V2 pseudogene 1	Other	other
-0.299	4747		NEFL	neurofilament light	Cytoplasm	other
0.375	4745		NELL1	neural EGFL like 1	Extracellular Space	growth factor
-0.318	32573		NIPSNAP2	nipsnap homolog 2	Plasma Membrane	other
-0.334	579		NKX3-2	NK3 homeobox 2	Nucleus	transcription regulator
0.678	9111		NMI	N-myc and STAT interactor	Cytoplasm	transcription regulator
0.185	8602		NOP14	NOP14 nucleolar protein	Nucleus	other
0.242	29471		Npy4r	neuropeptide Y receptor Y4	Plasma Membrane	G-protein coupled receptor
0.381	7181		NR2C1	nuclear receptor subfamily 2 group C member 1	Nucleus	transcription regulator
-0.969	18227		NR4A2	nuclear receptor subfamily 4 group A member 2	Nucleus	ligand-dependent nuclear receptor
0.587	18182		NRG2	neuregulin 2	Extracellular Space	growth factor
-0.997	11270		NRM	nurim	Nucleus	other
1.444	18188		NRTN	neurturin	Extracellular Space	growth factor
0.243	7370		NT5C	5', 3'-nucleotidase, cytosolic	Cytoplasm	phosphatase
-0.235	4909		NTF4	neurotrophin 4	Extracellular Space	growth factor
0.205	7825		NTRK1	neurotrophic receptor tyrosine kinase 1	Plasma Membrane	kinase	larotrectinib, VMD-928, NOV1601, DS-6051b, belizatinib, TRK tyrosine kinase inhibitor, milciclib, regorafenib, LOXO-195, bevacizumab/entrectinib, lorlatinib, entrectinib, pralsetinib, regorafenib/sunitinib, PLX7486, repotrectinib
0.879	19069		NUP88	nucleoporin 88	Nucleus	transporter
-0.42	18230		NXN	nucleoredoxin	Nucleus	enzyme
1.328	30010		NXPH1	neurexophilin 1	Extracellular Space	other
-0.5	18349		Olfr5	olfactory receptor 5	Plasma Membrane	G-protein coupled receptor
0.276	4958		OMD	osteomodulin	Extracellular Space	other
-0.899	4974		OMG	oligodendrocyte myelin glycoprotein	Plasma Membrane	G-protein coupled receptor
-0.199	9596		OR1R1P	olfactory receptor family 1 subfamily R member 1 pseudogene	Other	other
-1.246	18424		OTX2	orthodenticle homeobox 2	Nucleus	transcription regulator
-0.597	5018		OXA1L	OXA1L mitochondrial inner membrane protein	Cytoplasm	enzyme
-0.238	5030		P2RY4	pyrimidinergic receptor P2Y4	Plasma Membrane	G-protein coupled receptor
0.699	18451		P4HA1	prolyl 4-hydroxylase subunit alpha 1	Cytoplasm	enzyme
-0.728	5040		PABPC1P10	poly(A) binding protein cytoplasmic 1 pseudogene 10	Cytoplasm	other
1.212	29512		PADI4	peptidyl arginine deiminase 4	Cytoplasm	enzyme
0.373	18481		PAK3	p21 (RAC1) activated kinase 3	Cytoplasm	kinase
0.427	143		PARP4	poly(ADP-ribose) polymerase family member 4	Cytoplasm	enzyme
-0.391	30588		PAX7	paired box 7	Nucleus	transcription regulator
-0.18	32567		PBX1	PBX homeobox 1	Nucleus	transcription regulator
0.904	26307		PCDHA14	protocadherin alpha 14 pseudogene	Other	other
0.459	7703		PCGF2	polycomb group ring finger 2	Nucleus	transcription regulator
-0.264	25121		PCSK2	proprotein convertase subtilisin/kexin type 2	Extracellular Space	peptidase
0.553	5125		PCSK5	proprotein convertase subtilisin/kexin type 5	Extracellular Space	peptidase
0.775	9159		PCSK7	proprotein convertase subtilisin/kexin type 7	Cytoplasm	peptidase
-0.826	9141		PDCD5	programmed cell death 5	Nucleus	other
-0.361	5157		PDGFRL	platelet derived growth factor receptor like	Plasma Membrane	kinase
-0.296	5161		PDHA2	pyruvate dehydrogenase E1 subunit alpha 2	Nucleus	enzyme
0.456	5215		PFKM	phosphofructokinase, muscle	Cytoplasm	kinase
0.4	5233		PGK1P2	phosphoglycerate kinase 1, pseudogene 2	Other	other
0.348	21946		PGLYRP1	peptidoglycan recognition protein 1	Plasma Membrane	transmembrane receptor
-0.233	5239		PGM5	phosphoglucomutase 5	Cytoplasm	enzyme
0.479	5241		PGR	progesterone receptor	Nucleus	ligand-dependent nuclear receptor	dydrogesterone, levonorgestrel, norethindrone, ethinyl estradiol/norgestrel, ulipristal acetate, drospirenone, megestrol acetate/tamoxifen, ethinyl estradiol/norgestimate, asoprisnil, beta-estradiol/progesterone, ulipristal, ethynodiol diacetate, dienogest, danazol, estradiol/norethindrone acetate, fluorine F 18 fluoro furanyl norprogesterone, norelgestromin, desogestrel, leuprolide acetate/noret…
-0.427	18706		PIK3CA	phosphatidylinositol-4,5-bisphosphate 3-kinase catalytic subunit alpha	Cytoplasm	kinase	alpelisib/fulvestrant, PWT33597, AZD8835, taselisib, bimiralisib, copanlisib, alpelisib, dactolisib, PKI-179, serabelisib, BAY1082439, pilaralisib, PX-866, SF 1126, pictilisib, CLR457, buparlisib, alpelisib/trastuzumab emtansine, GDC-0077
-0.496	22804		PIN4	peptidylprolyl cis/trans isomerase, NIMA-interacting 4	Nucleus	enzyme
0.212	30164		PITX2	paired like homeodomain 2	Nucleus	transcription regulator
-2.372	11142		PKIG	cAMP-dependent protein kinase inhibitor gamma	Other	other
-0.219	11145		PLAAT3	phospholipase A and acyltransferase 3	Nucleus	enzyme
0.212	29868		PLCL2	phospholipase C like 2	Cytoplasm	enzyme
0.355	5350		PLN	phospholamban	Cytoplasm	transporter
-1.596	5370		PMCHL2	pro-melanin concentrating hormone like 2 (pseudogene)	Other	other
0.591	1248		PMP22	peripheral myelin protein 22	Plasma Membrane	other
-0.35	5378		PMS1	PMS1 homolog 1, mismatch repair system component	Nucleus	enzyme
0.257	29944		PNMA3	PNMA family member 3	Extracellular Space	other
-1.366	11201		POLI	DNA polymerase iota	Nucleus	enzyme
1.165	5442		POLRMT	RNA polymerase mitochondrial	Cytoplasm	enzyme
0.367	10940		POP1	POP1 homolog, ribonuclease P/MRP subunit	Nucleus	enzyme
1.282	1724		PORCN	porcupine O-acyltransferase	Cytoplasm	enzyme	CGX1321, ETC-1922159, LGK-974
-0.308	5450		POU2AF1	POU class 2 homeobox associating factor 1	Nucleus	transcription regulator
-0.497	32595		PPIF	peptidylprolyl isomerase F	Cytoplasm	enzyme
0.204	9647		PPM1F	protein phosphatase, Mg2+/Mn2+ dependent 1F	Cytoplasm	phosphatase
0.996	5516		PPP2CB	protein phosphatase 2 catalytic subunit beta	Cytoplasm	phosphatase
-1.206	5536		PPP5C	protein phosphatase 5 catalytic subunit	Nucleus	phosphatase
-0.435	10113		PREB	prolactin regulatory element binding	Nucleus	transcription regulator
2.24	7981		PRKAG2	protein kinase AMP-activated non-catalytic subunit gamma 2	Cytoplasm	kinase
-0.345	5576		PRKAR2A	protein kinase cAMP-dependent type II regulatory subunit alpha	Cytoplasm	kinase
-0.328	24681		PRKCG	protein kinase C gamma	Cytoplasm	kinase	ingenol mebutate
0.17	20781		PRPF39	pre-mRNA processing factor 39	Nucleus	other
-0.977	9090		PSIP1	PC4 and SFRS1 interacting protein 1	Nucleus	transcription regulator
-0.479	32269		PSMD5	proteasome 26S subunit, non-ATPase 5	Cytoplasm	other
0.509	17290		PTCH1	patched 1	Plasma Membrane	transmembrane receptor
1.025	29942		PURG	purine rich element binding protein G	Other	other
0.319	22864		R3HDM2	R3H domain containing 2	Nucleus	other
-0.498	9207		RAD17P1	RAD17 pseudogene 1	Other	other
-0.459	26953		RANBP6	RAN binding protein 6	Cytoplasm	other
-0.219	27288		RBMXL2	RBMX like 2	Nucleus	other
0.435	32338		RCL1	RNA terminal phosphate cyclase like 1	Nucleus	enzyme
-0.358	9401		RECQL4	RecQ like helicase 4	Nucleus	enzyme
-0.173	29137		RELN	reelin	Extracellular Space	peptidase
0.468	473		RERE	arginine-glutamic acid dipeptide repeats	Nucleus	transcription regulator
1.374	7807		REV3L	REV3 like, DNA directed polymerase zeta catalytic subunit	Nucleus	enzyme
-0.206	19690		RFC5	replication factor C subunit 5	Nucleus	enzyme
0.272	9264		RGL2	ral guanine nucleotide dissociation stimulator like 2	Cytoplasm	other
2.01	391		RHOG	ras homolog family member G	Cytoplasm	enzyme
0.341	6086		RNY4	RNA, Ro60-associated Y4	Other	other
-0.441	23322		RPGRIP1L	RPGRIP1 like	Cytoplasm	other
-0.177	6152		RPL24	ribosomal protein L24	Cytoplasm	other
0.309	6160		RPL31	ribosomal protein L31	Cytoplasm	other
-0.271	6166		RPL36AL	ribosomal protein L36a like	Cytoplasm	other
-0.419	6130		RPL7A	ribosomal protein L7a	Cytoplasm	other
-0.317	6206		RPS12	ribosomal protein S12	Cytoplasm	other	neomycin
0.228	6218		RPS17	ribosomal protein S17	Cytoplasm	other
0.228	1210		RPS6KA3	ribosomal protein S6 kinase A3	Cytoplasm	kinase	PMD-026
-0.27	6238		RRBP1	ribosome binding protein 1	Cytoplasm	other
0.812	24977		RT1-A3 (includes others)	RT1 class Ib, locus Cl	Other	other
-0.293	6260		RYKP1	RYK pseudogene 1	Other	other
0.983	30013		S100A11P1	S100 calcium binding protein A11 pseudogene 1	Other	other
0.388	10055		SAE1	SUMO1 activating enzyme subunit 1	Cytoplasm	enzyme
-0.176	8017		SARDH	sarcosine dehydrogenase	Cytoplasm	enzyme
0.375	22287		SCGB1A1	secretoglobin family 1A member 1	Extracellular Space	cytokine
2.8	32619		SCN2A	sodium voltage-gated channel alpha subunit 2	Plasma Membrane	ion channel	riluzole, zonisamide
-0.67	20289		SCX	scleraxis bHLH transcription factor	Nucleus	transcription regulator
-0.363	5235		SDHAF2	succinate dehydrogenase complex assembly factor 2	Extracellular Space	other
-0.312	9117		SEC22C	SEC22 homolog C, vesicle trafficking protein	Cytoplasm	other
-0.232	10509		SEMA4B	semaphorin 4B	Plasma Membrane	other
-0.297	22929		SEPHS1	selenophosphate synthetase 1	Other	enzyme
-0.215	10955		SERINC3	serine incorporator 3	Cytoplasm	transporter
-0.398	11301		SERPINA1	serpin family A member 1	Extracellular Space	other
-0.254	10946		SF3A3	splicing factor 3a subunit 3	Nucleus	other
0.333	4068		SH2D1A	SH2 domain containing 1A	Cytoplasm	other
0.37	32263		SLC17A5	solute carrier family 17 member 5	Plasma Membrane	transporter
0.29	9389		SLC22A14	solute carrier family 22 member 14	Plasma Membrane	transporter
1.183	25947		SLC22A23	solute carrier family 22 member 23	Other	transporter
0.248	788		SLC25A20	solute carrier family 25 member 20	Cytoplasm	transporter
-0.396	32564		SLC25A46	solute carrier family 25 member 46	Cytoplasm	other
0.41	298		SLC25A5P5	solute carrier family 25 member 5 pseudogene 5	Other	other
0.38	293		SLC25A6	solute carrier family 25 member 6	Cytoplasm	transporter	clodronic acid
0.236	11000		SLC27A3	solute carrier family 27 member 3	Cytoplasm	transporter
0.524	7355		SLC35A2	solute carrier family 35 member A2	Cytoplasm	enzyme
-1.096	2545		SLC37A4	solute carrier family 37 member 4	Cytoplasm	transporter
-0.346	29985		SLC39A3	solute carrier family 39 member 3	Plasma Membrane	transporter
-0.361	11254		SLC6A14	solute carrier family 6 member 14	Plasma Membrane	transporter
0.533	4091		SMAD6	SMAD family member 6	Nucleus	transcription regulator
0.24	4093		SMAD9	SMAD family member 9	Nucleus	transcription regulator
0.578	9126		SMC3	structural maintenance of chromosomes 3	Nucleus	other
0.269	9410		SNRNP40	small nuclear ribonucleoprotein U5 subunit 40	Nucleus	other
0.92	10580		SORBS1	sorbin and SH3 domain containing 1	Plasma Membrane	other
-0.219	10174		SORBS3	sorbin and SH3 domain containing 3	Cytoplasm	other
0.771	25178		Sox3	SRY-box transcription factor 3	Nucleus	transcription regulator
-0.341	23013		SPEN	spen family transcriptional repressor	Nucleus	transcription regulator
-0.399	10253		SPRY2	sprouty RTK signaling antagonist 2	Plasma Membrane	other
-0.662	20817		SRPK2	SRSF protein kinase 2	Nucleus	kinase
-0.423	8128		ST8SIA2	ST8 alpha-N-acetyl-neuraminide alpha-2,8-sialyltransferase 2	Cytoplasm	enzyme
0.726	20451		ST8SIA3	ST8 alpha-N-acetyl-neuraminide alpha-2,8-sialyltransferase 3	Cytoplasm	enzyme
0.375	3925		STMN1	stathmin 1	Cytoplasm	other
-0.208	8071		STT3A	STT3 oligosaccharyltransferase complex catalytic subunit A	Plasma Membrane	enzyme
2.932	11198		SUPT16H	SPT16 homolog, facilitates chromatin remodeling subunit	Nucleus	transcription regulator
1.161	20958		Sycp1-ps1	synaptonemal complex protein 1, pseudogene 1	Other	other
-1.367	29179		SYN2	synapsin II	Plasma Membrane	other
0.258	9288		TAAR3P	trace amine associated receptor 3, pseudogene	Plasma Membrane	G-protein coupled receptor
0.441	4070		TACSTD2	tumor associated calcium signal transducer 2	Plasma Membrane	other	PF-06664178, sacituzumab govitecan, SKB264, datopotamab deruxtecan
0.256	32319		TANGO2	transport and golgi organization 2 homolog	Cytoplasm	other
1.003	30009		TBX21	T-box transcription factor 21	Nucleus	transcription regulator
1.274	6926		TBX3	T-box transcription factor 3	Nucleus	transcription regulator
0.552	30073		TBX5	T-box transcription factor 5	Nucleus	transcription regulator
-0.289	6941		TCF19	transcription factor 19	Nucleus	transcription regulator
-0.577	8059		TCIRG1	T cell immune regulator 1, ATPase H+ transporting V0 subunit a3	Plasma Membrane	enzyme
0.374	9623		TCL1B	T cell leukemia/lymphoma 1B	Other	other
0.522	31520		TCP11L1	t-complex 11 like 1	Cytoplasm	other
-1.004	6989		TCTE1	t-complex-associated-testis-expressed 1	Other	other
1.978	6998		TDGF1P3	teratocarcinoma-derived growth factor 1 pseudogene 3	Plasma Membrane	other
-0.439	7010		TEK	TEK receptor tyrosine kinase	Plasma Membrane	kinase	CEP-11981, everolimus/vandetanib, cabozantinib/nivolumab, cabozantinib/crizotinib, glesatinib, vandetanib, bosutinib/hydroxyurea/ponatinib, bosutinib/ponatinib, altiratinib, regorafenib, cabozantinib, ponatinib, cabozantinib/erlotinib, SAR103168, regorafenib/sunitinib, pexmetinib, cabozantinib/tyrosine kinase inhibitor, ponatinib/rituximab, rebastinib, TIE2 inhibitor
0.685	21739		TelXqYq1	telomeric sequence, Chr X, Chr Y, q arm 1	Other	other
-0.145	7014		TERF2	telomeric repeat binding factor 2	Nucleus	transcription regulator
-0.371	7942		TFEB	transcription factor EB	Nucleus	transcription regulator
0.278	7049		TGFBR3	transforming growth factor beta receptor 3	Plasma Membrane	kinase
-0.17	9392		TGFBRAP1	transforming growth factor beta receptor associated protein 1	Cytoplasm	other
0.438	7052		TGM2	transglutaminase 2	Cytoplasm	enzyme
0.312	7058		THBS2	thrombospondin 2	Extracellular Space	other
-0.385	7064		THOP1	thimet oligopeptidase 1	Cytoplasm	peptidase
0.444	7067		THRA	thyroid hormone receptor alpha	Nucleus	ligand-dependent nuclear receptor	dextrothyroxine, amiodarone, levothyroxine/l-triiodothyronine, denosumab/levothyroxine, L-triiodothyronine, 3,5-diiodothyropropionic acid, levothyroxine
0.326	7070		THY1	Thy-1 cell surface antigen	Plasma Membrane	other
-0.467	32294		TIMM9	translocase of inner mitochondrial membrane 9	Cytoplasm	transporter
-0.195	7076		TIMP1	TIMP metallopeptidase inhibitor 1	Extracellular Space	cytokine
-0.224	31965		TLCD3B	TLC domain containing 3B	Cytoplasm	enzyme
0.448	7088		TLE1	TLE family member 1, transcriptional corepressor	Nucleus	transcription regulator
0.36	11011		TLK2	tousled like kinase 2	Cytoplasm	kinase
0.384	7094		TLN1	talin 1	Plasma Membrane	other
0.279	11322		TMC6	transmembrane channel like 6	Cytoplasm	transporter
-0.185	9168		TMSB10/TMSB4X	thymosin beta 4 X-linked	Cytoplasm	other
-0.473	25625	D	TNFRSF1A	TNF receptor superfamily member 1A	Plasma Membrane	transmembrane receptor	GSK2862277
-0.365	8077	D	TNFRSF1A	TNF receptor superfamily member 1A	Plasma Membrane	transmembrane receptor	GSK2862277
-0.163	7292		TNFSF4	TNF superfamily member 4	Extracellular Space	cytokine
0.814	8044		TNNT3	troponin T3, fast skeletal type	Cytoplasm	other
0.274	7166		TPH1	tryptophan hydroxylase 1	Nucleus	enzyme	5,6,7,8-tetrahydrobiopterin, telotristat ethyl, telotristat
-0.348	7175		TPR	translocated promoter region, nuclear basket protein	Nucleus	other
-0.227	29896		TRA2A	transformer 2 alpha homolog	Nucleus	other
0.343	28710		TRAJ45	T cell receptor alpha joining 45	Other	other
-0.206	28661		TRAV22	T cell receptor alpha variable 22	Other	other
0.462	28517		TRDV2	T cell receptor delta variable 2	Plasma Membrane	other
-0.504	7193		TRE-TTC3-1	tRNA-Glu (anticodon TTC) 3-1	Other	other
-1.064	11181		TREH	trehalase	Plasma Membrane	enzyme
0.265	7202		TRI-AAT9-1	tRNA-Ile (anticodon AAT) 9-1	Other	other
-0.358	373		TRIM23	tripartite motif containing 23	Nucleus	enzyme
-0.159	9320		TRIP12	thyroid hormone receptor interactor 12	Cytoplasm	enzyme
0.202	7442		TRPV1	transient receptor potential cation channel subfamily V member 1	Plasma Membrane	ion channel	AZD1386, capsaicin, resiniferatoxin, SB-705498
0.969	22084		TSC2	TSC complex subunit 2	Cytoplasm	other
1.063	10194		TSHZ1	teashirt zinc finger homeobox 1	Nucleus	transcription regulator
-0.953	22099		TSN	translin	Nucleus	other
-0.258	1507		TTR	transthyretin	Extracellular Space	transporter	tafamidis, inotersen, AG10, anti-transthyretin siRNA ALN-TTR02, 4'-iodo-4'-deoxydoxorubicin, IONIS-TTR Rx
0.405	22141		TUB	TUB bipartite transcription factor	Cytoplasm	transcription regulator
0.289	1864		TUBB4A	tubulin beta 4A class IVa	Cytoplasm	other	docetaxel/gemcitabine/vincristine, bevacizumab/paclitaxel/topotecan, colchicine/probenecid, cyclophosphamide/epirubicin/5-fluorouracil/paclitaxel, bevacizumab/docetaxel/prednisone/thalidomide/zoledronic acid, docetaxel/zoledronic acid, gemcitabine/paclitaxel, simotaxel, L-asparaginase/daunorubicin/dexamethasone/vincristine, prednisone/vincristine, docetaxel/5-fluorouracil, vinflunine, L-asparagin…
0.173	7286		TUFT1	tuftelin 1	Cytoplasm	other
-0.564	11334		TUSC2	tumor suppressor 2, mitochondrial calcium regulator	Nucleus	other
0.378	7337		UBE3A	ubiquitin protein ligase E3A	Nucleus	enzyme
-0.954	7801		UBIAD1	UbiA prenyltransferase domain containing 1	Nucleus	enzyme
-0.496	5412		UBL3	ubiquitin like 3	Cytoplasm	other
-0.152	10497		UNC13B	unc-13 homolog B	Cytoplasm	other
1.648	7380		UPK3A	uroplakin 3A	Cytoplasm	other
0.463	7385		UQCRC2	ubiquinol-cytochrome c reductase core protein 2	Cytoplasm	enzyme
0.333	22217		USP12	ubiquitin specific peptidase 12	Cytoplasm	peptidase
-0.243	9216		VAPB	VAMP associated protein B and C	Plasma Membrane	other
-0.241	9084		VCX2 (includes others)	variable charge X-linked 2	Other	other
0.913	7418		VDAC1P4	voltage dependent anion channel 1 pseudogene 4	Other	other
1.07	7424		VEGFC	vascular endothelial growth factor C	Extracellular Space	growth factor	VGX-100
-0.184	31144		VPS26B	VPS26, retromer complex component B	Cytoplasm	transporter
0.191	7061		WAS	WASP actin nucleation promoting factor	Cytoplasm	other
0.34	7484		WNT9B	Wnt family member 9B	Extracellular Space	other
-0.323	11059		WWP1	WW domain containing E3 ubiquitin protein ligase 1	Cytoplasm	enzyme
-0.319	7822		XCL1	X-C motif chemokine ligand 1	Extracellular Space	cytokine
0.77	7499		XG	Xg glycoprotein (Xg blood group)	Plasma Membrane	other
-0.874	8089		YEATS4	YEATS domain containing 4	Nucleus	transcription regulator
-0.294	7544		ZFY	zinc finger protein Y-linked	Nucleus	transcription regulator
-0.974	7586		ZKSCAN1	zinc finger with KRAB and SCAN domains 1	Nucleus	transcription regulator
1.031	7720		ZKSCAN7	zinc finger with KRAB and SCAN domains 7	Nucleus	transcription regulator
-0.422	7559		ZNF12	zinc finger protein 12	Nucleus	transcription regulator
0.341	7759		ZNF205	zinc finger protein 205	Nucleus	transcription regulator
-0.698	7744		ZNF24	zinc finger protein 24	Nucleus	transcription regulator
-0.379	27597		ZNF275	zinc finger protein 275	Nucleus	transcription regulator
0.375	7577		ZNF29P	zinc finger protein 29, pseudogene	Other	other
-0.814	7580		ZNF32	zinc finger protein 32	Nucleus	transcription regulator
-0.284	14878		ZNF462	zinc finger protein 462	Nucleus	transcription regulator
-0.641	7628		ZNF75BP	zinc finger protein 75B, pseudogene	Other	other
1.164	7643		ZNF90	zinc finger protein 90	Nucleus	transcription regulator
0.339	7783		ZP2	zona pellucida glycoprotein 2	Extracellular Space	other
-0.22	9183		ZW10	zw10 kinetochore protein	Nucleus	other

## Sheet: Li_581
Expr Log Ratio	ID	Flags	Symbol	Entrez Gene Name	Location	Type(s)	Drug(s)
-1.342	22441		3830403N18Rik/Xlr	X-linked lymphocyte-regulated	Other	other
-0.208	8086		AAAS	aladin WD repeat nucleoporin	Nucleus	other
0.55	11298		AANAT	aralkylamine N-acetyltransferase	Cytoplasm	enzyme
-0.386	18		ABAT	4-aminobutyrate aminotransferase	Cytoplasm	enzyme	vigabatrin, theophylline/tretinoin/valproic acid, valproic acid
-0.366	23461		ABCA5	ATP binding cassette subfamily A member 5	Plasma Membrane	transporter
-0.602	10347		ABCA7	ATP binding cassette subfamily A member 7	Plasma Membrane	transporter
-0.494	32208		ABCB8	ATP binding cassette subfamily B member 8	Cytoplasm	transporter
-0.346	11307		ABCG1	ATP binding cassette subfamily G member 1	Plasma Membrane	transporter
0.447	33		ACADL	acyl-CoA dehydrogenase long chain	Cytoplasm	enzyme
0.322	35		ACADS	acyl-CoA dehydrogenase short chain	Cytoplasm	enzyme
-0.371	47		ACLY	ATP citrate lyase	Cytoplasm	enzyme	ezetimibe/8-hydroxy-2,2,14,14-tetramethyl-pentadecanedioic acid, bempedoic acid
0.412	49		ACR	acrosin	Extracellular Space	peptidase
0.282	59		ACTA2	actin alpha 2, smooth muscle	Cytoplasm	other
0.874	71		ACTG1	actin gamma 1	Cytoplasm	other
-0.524	73		ACTG1P1	actin gamma 1 pseudogene 1	Other	other
0.969	83		ACTG1P10	actin gamma 1 pseudogene 10	Other	other
0.179	81		ACTN4	actinin alpha 4	Cytoplasm	transcription regulator
-0.427	91		ACVR1B	activin A receptor type 1B	Plasma Membrane	kinase
-0.209	32561		ADAM11	ADAM metallopeptidase domain 11	Plasma Membrane	peptidase
-0.298	2515		ADAM2	ADAM metallopeptidase domain 2	Plasma Membrane	peptidase
-0.313	112		ADCY6	adenylate cyclase 6	Plasma Membrane	enzyme
0.465	118		ADD1	adducin 1	Cytoplasm	other
-0.872	7400		ADGRV1	adhesion G protein-coupled receptor V1	Plasma Membrane	G-protein coupled receptor
0.815	124		ADH1A	alcohol dehydrogenase 1A (class I), alpha polypeptide	Cytoplasm	enzyme	fomepizole
0.195	126		ADH1C	alcohol dehydrogenase 1C (class I), gamma polypeptide	Cytoplasm	enzyme	fomepizole
0.208	128		ADH5	alcohol dehydrogenase 5 (class III), chi polypeptide	Cytoplasm	enzyme
-0.255	134		ADORA1	adenosine A1 receptor	Plasma Membrane	G-protein coupled receptor	clofarabine, acetaminophen/aspirin/caffeine, acetaminophen/butalbital/caffeine/codeine, caffeine/ethanol, theobromine, acetaminophen/butalbital/caffeine, aspirin/butalbital/caffeine/codeine, aminophylline, theophylline/tretinoin/valproic acid, aspirin/caffeine/phenacetin, dyphylline, adenosine, caffeine/ergotamine, PBF-680, tecadenoson, acetaminophen/caffeine/chlorpheniramine/hydrocodone/phenylep…
-0.199	136		ADORA2B	adenosine A2b receptor	Plasma Membrane	G-protein coupled receptor	aspirin/caffeine/propoxyphene, aspirin/caffeine/orphenadrine, theophylline, acetaminophen/caffeine/dihydrocodeine, aspirin/butalbital/caffeine, aspirin/caffeine/dihydrocodeine, acetaminophen/aspirin/caffeine, enprofylline, acetaminophen/butalbital/caffeine/codeine, acetaminophen/butalbital/caffeine, aspirin/butalbital/caffeine/codeine, etrumadenant, PBF-1129, theophylline/tretinoin/valproic acid,…
-0.39	11047		ADRM1	adhesion regulating molecule 1	Plasma Membrane	other
-0.193	4301		AFDN	afadin, adherens junction formation factor	Nucleus	other
0.481	2334		AFF2	AF4/FMR2 family member 2	Nucleus	other
-0.454	181		AGRP	agouti related neuropeptide	Extracellular Space	other
0.743	196		AHR	aryl hydrocarbon receptor	Nucleus	ligand-dependent nuclear receptor	KYN-175, BAY2416964
-0.431	9255		AIMP1	aminoacyl tRNA synthetase complex interacting multifunctional protein 1	Extracellular Space	cytokine
0.33	224		ALDH3A2	aldehyde dehydrogenase 3 family member A2	Cytoplasm	enzyme
0.507	222		ALDH3B2	aldehyde dehydrogenase 3 family member B2	Cytoplasm	enzyme
0.77	7915		ALDH5A1	aldehyde dehydrogenase 5 family member A1	Cytoplasm	enzyme	theophylline/tretinoin/valproic acid, valproic acid
1.17	543		ALDH7A1P3	aldehyde dehydrogenase 7 family member A1 pseudogene 3	Other	other
0.417	229		ALDOB	aldolase, fructose-bisphosphate B	Cytoplasm	enzyme
0.463	230		ALDOC	aldolase, fructose-bisphosphate C	Cytoplasm	enzyme
-0.437	32479		ALG14	ALG14 UDP-N-acetylglucosaminyltransferase subunit	Cytoplasm	enzyme
2.174	249		ALPL	alkaline phosphatase, biomineralization associated	Plasma Membrane	phosphatase	zinc sulfate
0.465	257		ALX3	ALX homeobox 3	Nucleus	transcription regulator
-0.159	32352		AMPD2	adenosine monophosphate deaminase 2	Cytoplasm	enzyme
0.617	272		AMPD3	adenosine monophosphate deaminase 3	Cytoplasm	enzyme
0.283	281		AMYP1	amylase alpha pseudogene 1	Other	other
-0.455	10218		ANGPTL7	angiopoietin like 7	Extracellular Space	other
-0.814	8125		ANP32A	acidic nuclear phosphoprotein 32 family member A	Other	other
0.713	311		ANXA11	annexin A11	Nucleus	other
-0.645	11800		API5	apoptosis inhibitor 5	Cytoplasm	other
0.278	333		APLP1	amyloid beta precursor like protein 1	Extracellular Space	other
0.566	99		APOE	apolipoprotein E	Extracellular Space	transporter
-0.439	359		AQP2	aquaporin 2	Plasma Membrane	transporter
-0.318	361		AQP4	aquaporin 4	Plasma Membrane	transporter
-0.24	365		AQP7	aquaporin 7	Plasma Membrane	transporter
-0.451	369		ARAF	A-Raf proto-oncogene, serine/threonine kinase	Cytoplasm	kinase	cetuximab/irinotecan/vemurafenib, binimetinib/vemurafenib, cetuximab/vemurafenib, pembrolizumab/vemurafenib, irinotecan/panitumumab/vemurafenib, cobimetinib/vemurafenib, MLN2480, trametinib/vemurafenib, vemurafenib, dabrafenib/trametinib/vemurafenib, crizotinib/vemurafenib, ipilimumab/vemurafenib, atezolizumab/cobimetinib/vemurafenib
-1.092	9938		ARHGAP25	Rho GTPase activating protein 25	Cytoplasm	other
0.262	32522		ARHGAP26	Rho GTPase activating protein 26	Cytoplasm	other
-0.399	395		ARHGAP6	Rho GTPase activating protein 6	Cytoplasm	other
-0.215	26935		ARHGEF28	Rho guanine nucleotide exchange factor 28	Cytoplasm	other
0.445	407		ARR3	arrestin 3	Cytoplasm	other
0.882	409		ARRB2	arrestin beta 2	Cytoplasm	other
0.649	11872		Art2b	ADP-ribosyltransferase 2b	Plasma Membrane	enzyme
-0.923	11419		ASIC1	acid sensing ion channel subunit 1	Plasma Membrane	ion channel	diclofenac/omeprazole, amiloride, diclofenac/misoprostol, diclofenac, amiloride/hydrochlorothiazide
0.992	11286		ASIP	agouti signaling protein	Extracellular Space	other
0.99	440		ASNS	asparagine synthetase (glutamine-hydrolyzing)	Cytoplasm	enzyme
0.269	451		ASS1P6	argininosuccinate synthetase 1 pseudogene 6	Other	other
-0.19	23245		ASTN2	astrotactin 2	Cytoplasm	other
0.514	466		ATF1	activating transcription factor 1	Nucleus	transcription regulator
1.128	475		ATOX1	antioxidant 1 copper chaperone	Cytoplasm	transporter
0.891	23400		ATP13A2	ATPase cation transporting 13A2	Cytoplasm	transporter
1.018	481		ATP1B1	ATPase Na+/K+ transporting subunit beta 1	Plasma Membrane	transporter
-0.313	23439		ATP1B4	ATPase Na+/K+ transporting family member beta 4	Plasma Membrane	transporter
-0.295	506		ATP5F1B	ATP synthase F1 subunit beta	Cytoplasm	transporter
-0.303	21871		ATP6V0A2	ATPase H+ transporting V0 subunit a2	Cytoplasm	transporter
-0.364	538		ATP7A	ATPase copper transporting alpha	Plasma Membrane	transporter
0.531	540		ATP7B	ATPase copper transporting beta	Cytoplasm	transporter
0.222	7912		ATXN1	ataxin 1	Nucleus	transcription regulator
0.295	549		AUH	AU RNA binding methylglutaconyl-CoA hydratase	Cytoplasm	enzyme
0.72	25107		AVPR1A	arginine vasopressin receptor 1A	Plasma Membrane	G-protein coupled receptor	AVP, SRX246, conivaptan, lypressin, pecavaptan
0.289	12013		BACH1	BTB domain and CNC homolog 1	Nucleus	transcription regulator
-0.422	573		BAG1	BAG cochaperone 1	Cytoplasm	other
0.175	581		BAX	BCL2 associated X, apoptosis regulator	Cytoplasm	transporter
-0.407	32399		BBOX1	gamma-butyrobetaine hydroxylase 1	Cytoplasm	enzyme
1.315	428		BBS5	Bardet-Biedl syndrome 5	Cytoplasm	other
-0.271	7613		BCL6B	BCL6B transcription repressor	Nucleus	transcription regulator
0.657	274		BIN1	bridging integrator 1	Nucleus	other
0.202	23494		BPHL	biphenyl hydrolase like	Cytoplasm	enzyme
1.753	7774		BSN	bassoon presynaptic cytomatrix protein	Plasma Membrane	other
1.197	30079		BTG2	BTG anti-proliferation factor 2	Nucleus	transcription regulator
-0.341	9689		BZW1	basic leucine zipper and W2 domains 1	Cytoplasm	translation regulator
-0.366	12641		CALCB	calcitonin related polypeptide beta	Extracellular Space	other
0.441	826		CAPNS1	calpain small subunit 1	Cytoplasm	peptidase
-0.584	829		CAPZA1	capping actin protein of muscle Z-line subunit alpha 1	Cytoplasm	other
-1.142	25776		CBY1	chibby family member 1, beta catenin antagonist	Cytoplasm	other
-0.325	968		CD68	CD68 molecule	Plasma Membrane	other
-0.328	10225		CD96	CD96 molecule	Plasma Membrane	other
0.813	29965		CDIP1	cell death inducing p53 target 1	Nucleus	other
0.612	26367		CEACAM1	CEA cell adhesion molecule 1	Plasma Membrane	transporter	anti-CEACAM1 monoclonal antibody CM-24
0.271	12609		CEBPD	CCAAT enhancer binding protein delta	Nucleus	transcription regulator
1.456	2491		CENPI	centromere protein I	Nucleus	other
1.171	29956		CERS2	ceramide synthase 2	Nucleus	transcription regulator
0.728	812		CETN2	centrin 2	Nucleus	enzyme
-0.344	32497		CHSY1	chondroitin sulfate synthase 1	Cytoplasm	enzyme
-0.432	1183		CLCN4	chloride voltage-gated channel 4	Plasma Membrane	ion channel
-0.209	4865		CLCN5	chloride voltage-gated channel 5	Plasma Membrane	ion channel
-0.713	9075		CLDN2	claudin 2	Plasma Membrane	other
0.805	1364		CLDN4	claudin 4	Plasma Membrane	transmembrane receptor
0.701	25999		CLIP3	CAP-Gly domain containing linker protein 3	Plasma Membrane	other
-0.392	32537		CLTC	clathrin heavy chain	Plasma Membrane	other
-1.252	8218		CLTCL1	clathrin heavy chain like 1	Plasma Membrane	other
0.438	1191		CLU	clusterin	Cytoplasm	other	clusterin antisense oligonucleotide
-0.257	1266		CNN3	calponin 3	Cytoplasm	other
-0.445	23242		COBL	cordon-bleu WH2 repeat protein	Plasma Membrane	other
-0.427	16834		COG1	component of oligomeric golgi complex 1	Cytoplasm	transporter
-0.333	1282		COL4A1	collagen type IV alpha 1 chain	Extracellular Space	other	collagenase clostridium histolyticum
0.244	32272		COQ5	coenzyme Q5, methyltransferase	Cytoplasm	enzyme
0.385	1348		COX7A2P2	cytochrome c oxidase subunit 7A2 pseudogene 2	Cytoplasm	other
-0.288	22849		CPEB3	cytoplasmic polyadenylation element binding protein 3	Cytoplasm	translation regulator
0.776	27132		CPNE7	copine 7	Cytoplasm	transporter
0.189	167		CRISP1	cysteine rich secretory protein 1	Extracellular Space	other
0.662	9696		CROCC	ciliary rootlet coiled-coil, rootletin	Plasma Membrane	other
-0.557	24273		CRYAA/CRYAA2	crystallin alpha A	Cytoplasm	other
0.807	1416		CRYBB2P1	crystallin beta B2 pseudogene 1	Other	other
0.272	32592		CRYL1	crystallin lambda 1	Cytoplasm	enzyme
-0.39	1436		CSF1R	colony stimulating factor 1 receptor	Plasma Membrane	kinase	FPA008, lapatinib/pazopanib, imatinib/inotuzumab ozogamicin, ABSK021, imatinib/sunitinib, sunitinib, regorafenib, pazopanib, quizartinib, dasatinib/nilotinib, SNDX-6352, ARRY-382, nilotinib, imatinib, imatinib/rituximab, SKI-G-801, pexidartinib, nilotinib/rituximab, bosutinib/rituximab, imatinib/nilotinib, NMS-03592088, c-FMS inhibitor, 3D185, erdafitinib, emactuzumab, IMC-CS4, DCC-3014, edicotin…
0.474	1497		CTNS	cystinosin, lysosomal cystine transporter	Cytoplasm	transporter
0.832	1525		CXADR	CXADR Ig-like cell adhesion molecule	Plasma Membrane	transmembrane receptor
-0.432	2493		CXCL1	C-X-C motif chemokine ligand 1	Extracellular Space	cytokine
0.333	3576		CXCL8	C-X-C motif chemokine ligand 8	Extracellular Space	cytokine	BMS-986253
0.387	3580		CXCR2P1	C-X-C motif chemokine receptor 2 pseudogene 1	Other	other
-0.451	25146		CYP17A1	cytochrome P450 family 17 subfamily A member 1	Cytoplasm	enzyme	abiraterone acetate, abiraterone, abiraterone/prednisolone, CFG-920, ketoconazole, orteronel, CYP17A1 inhibitor, seviteronel
0.403	5135		CYP27B1	cytochrome P450 family 27 subfamily B member 1	Cytoplasm	enzyme
-0.668	8164		CYTH1	cytohesin 1	Cytoplasm	other
0.184	13170		DBP	D-box binding PAR bZIP transcription factor	Nucleus	transcription regulator
-0.392	9201		DCLK1	doublecortin like kinase 1	Plasma Membrane	kinase
-0.309	32281		DDAH1	dimethylarginine dimethylaminohydrolase 1	Cytoplasm	enzyme
-0.793	10521		DDX17	DEAD-box helicase 17	Nucleus	enzyme
-0.214	13219		Defa-rs10	defensin, alpha, related sequence 10	Extracellular Space	other
-0.321	8526		DGKE	diacylglycerol kinase epsilon	Cytoplasm	kinase
-0.191	9162		DGKI	diacylglycerol kinase iota	Cytoplasm	kinase
-0.494	13360		DHCR7	7-dehydrocholesterol reductase	Cytoplasm	enzyme
-0.331	1661		DHX9P1	DEAH-box helicase 9 pseudogene 1	Other	other
0.633	30197		DKK1	dickkopf WNT signaling pathway inhibitor 1	Extracellular Space	growth factor	DKN-01, BHQ880
-0.744	1743		DLST	dihydrolipoamide S-succinyltransferase	Cytoplasm	enzyme
0.644	30585		DLX3	distal-less homeobox 3	Nucleus	transcription regulator
-0.47	1761		DMRT1	doublesex and mab-3 related transcription factor 1	Nucleus	transcription regulator
-0.437	9093		DNAJA3	DnaJ heat shock protein family (Hsp40) member A3	Cytoplasm	other
0.406	9186		DNAJB6	DnaJ heat shock protein family (Hsp40) member B6	Nucleus	transcription regulator
-0.411	22792		DNAJC2	DnaJ heat shock protein family (Hsp40) member C2	Nucleus	transcription regulator
-0.658	1759		DNM1	dynamin 1	Cytoplasm	enzyme
-0.338	1793		DOCK1	dedicator of cytokinesis 1	Cytoplasm	other
0.468	27261		DOK3	docking protein 3	Cytoplasm	other
-0.146	23033		DOP1A	DOP1 leucine zipper like protein A	Cytoplasm	other
-0.894	1799		DPAGT1	dolichyl-phosphate N-acetylglucosaminephosphotransferase 1	Cytoplasm	enzyme
0.381	8110		DPF3	double PHD fingers 3	Nucleus	other
-0.367	1801		DPH1	diphthamide biosynthesis 1	Cytoplasm	other
0.401	1803		DPP4	dipeptidyl peptidase 4	Plasma Membrane	peptidase	INS/sitagliptin, talabostat, saxagliptin, ertugliflozin/sitagliptin, alogliptin/pioglitazone, alogliptin/INS, INS/vildagliptin, sitagliptin, linagliptin, INS/saxagliptin, simvastatin/sitagliptin, teneligliptin, alogliptin, melogliptin, DPP-4 inhibitor, dapagliflozin/saxagliptin, begelomab, vildagliptin, INS/linagliptin, empagliflozin/linagliptin
-0.503	1805		DPT	dermatopontin	Extracellular Space	other
1.718	4733		DRG1	developmentally regulated GTP binding protein 1	Cytoplasm	enzyme
-0.771	1821		DRP2	dystrophin related protein 2	Plasma Membrane	other
0.595	1829		DSG2	desmoglein 2	Plasma Membrane	other
-0.81	1837		DTNA	dystrobrevin alpha	Plasma Membrane	other
-0.499	1838		DTNB	dystrobrevin beta	Plasma Membrane	other
0.373	1841		DTYMK	deoxythymidylate kinase	Cytoplasm	kinase
0.389	13537		DUSP2	dual specificity phosphatase 2	Nucleus	phosphatase
-1.171	1845		DUSP3	dual specificity phosphatase 3	Cytoplasm	phosphatase
-1.148	1850		DUSP8	dual specificity phosphatase 8	Nucleus	phosphatase
-0.644	1854		DUT	deoxyuridine triphosphatase	Nucleus	enzyme	TAS-114
0.434	1915		EEF1A1	eukaryotic translation elongation factor 1 alpha 1	Cytoplasm	translation regulator
0.606	1931		EEF1A1P15	eukaryotic translation elongation factor 1 alpha 1 pseudogene 15	Other	other
-0.542	1917		EEF1A2	eukaryotic translation elongation factor 1 alpha 2	Cytoplasm	translation regulator
1.589	1935		EEF1B2P3	eukaryotic translation elongation factor 1 beta 2 pseudogene 3	Other	other
-0.856	9606		EIF3G	eukaryotic translation initiation factor 3 subunit G	Cytoplasm	other
0.665	1977		EIF4E	eukaryotic translation initiation factor 4E	Cytoplasm	translation regulator	ISIS 183750
-0.207	9995		ELK2BP	ETS transcription factor ELK2B, pseudogene	Other	other
-0.709	24333		ENO1	enolase 1	Cytoplasm	enzyme
-0.371	2025		ENO1P1	enolase 1 pseudogene 1	Other	other
-0.546	32588		ERP44	endoplasmic reticulum protein 44	Cytoplasm	enzyme
0.198	2100		ESR2	estrogen receptor 2	Nucleus	ligand-dependent nuclear receptor	sulindac/tamoxifen, ethinyl estradiol/ethynodiol diacetate, raloxifene/sulindac, lasofoxifene, genistein, diethylstilbestrol, estradiol valerate, anastrozole/fulvestrant/goserelin/tamoxifen, beta-estradiol, anastrozole/fulvestrant/tamoxifen, trilostane, anastrozole/exemestane/fulvestrant/tamoxifen, goserelin/tamoxifen, exemestane/tamoxifen, ethinyl estradiol/norgestimate, 17-alpha-ethinylestradio…
-0.697	32585		ETNK1	ethanolamine kinase 1	Cytoplasm	kinase
3.291	9156		EXO1	exonuclease 1	Nucleus	enzyme
0.786	1691		EYA4	EYA transcriptional coactivator and phosphatase 4	Cytoplasm	phosphatase
1.879	16804		FABP4	fatty acid binding protein 4	Cytoplasm	transporter
-0.885	3992		FADS1	fatty acid desaturase 1	Plasma Membrane	enzyme
-0.881	29057		FAM156A/FAM156B	family with sequence similarity 156 member A	Nucleus	other
-0.214	9413		FAM189A2	family with sequence similarity 189 member A2	Other	other
-0.28	32378		FBXL4	F-box and leucine rich repeat protein 4	Nucleus	other
-1.298	26265		FBXO11	F-box protein 11	Cytoplasm	enzyme
0.456	2211		FCGR1CP	Fc fragment of IgG receptor Ic, pseudogene	Plasma Membrane	other
-0.776	8074		FGF23	fibroblast growth factor 23	Extracellular Space	growth factor	burosumab
0.903	2260		FGFR1	fibroblast growth factor receptor 1	Plasma Membrane	kinase	imatinib/sorafenib, sorafenib, selpercatinib, ASP5878, lapatinib/pazopanib, PRN1371, lenvatinib, sorafenib/sulindac/sunitinib, debio 1347, dexamethasone/lenalidomide/sorafenib, regorafenib, pazopanib, 5-azacytidine/sorafenib, SAR103168, SKI-G-801, derazantinib, orantinib, everolimus/sorafenib, sulfatinib, bortezomib/sorafenib, 3D185, erdafitinib, decitabine/sorafenib, clofarabine/cytarabine/soraf…
0.821	2268		FGR	FGR proto-oncogene, Src family tyrosine kinase	Nucleus	kinase	cetuximab/irinotecan/vemurafenib, rebastinib, binimetinib/vemurafenib, cetuximab/vemurafenib, pembrolizumab/vemurafenib, irinotecan/panitumumab/vemurafenib, cobimetinib/vemurafenib, trametinib/vemurafenib, vemurafenib, dabrafenib/trametinib/vemurafenib, crizotinib/vemurafenib, ipilimumab/vemurafenib, atezolizumab/cobimetinib/vemurafenib
-0.28	2275		FHL3	four and a half LIM domains 3	Plasma Membrane	other
0.801	2281		FKBP1B	FKBP prolyl isomerase 1B	Cytoplasm	enzyme
0.674	2287		FKBP3	FKBP prolyl isomerase 3	Nucleus	enzyme
1.114	2289		FKBP5	FKBP prolyl isomerase 5	Nucleus	enzyme
0.353	2313		FLI1	Fli-1 proto-oncogene, ETS transcription factor	Nucleus	transcription regulator
0.45	2317		FLNB	filamin B	Cytoplasm	other
-0.327	2319		FLOT2	flotillin 2	Plasma Membrane	other
-0.617	2326		FMO1	flavin containing dimethylaniline monoxygenase 1	Cytoplasm	enzyme
-0.247	2330		FMO5	flavin containing dimethylaniline monoxygenase 5	Cytoplasm	enzyme
0.352	2344		FOLH1B	folate hydrolase 1B	Cytoplasm	peptidase
-0.658	2348		FOLR1	folate receptor alpha	Plasma Membrane	transporter	farletuzumab, OTL38, mirvetuximab soravtansine
-0.674	2352		FOLR3	folate receptor gamma	Extracellular Space	other
1.106	2354		FOSB	FosB proto-oncogene, AP-1 transcription factor subunit	Nucleus	transcription regulator
-0.303	2297		FOXD1	forkhead box D1	Nucleus	transcription regulator
0.424	2305		FOXM1	forkhead box M1	Nucleus	transcription regulator
0.545	2307		FOXS1	forkhead box S1	Nucleus	transcription regulator
0.829	23401		FRAT2	FRAT regulator of WNT signaling pathway 2	Cytoplasm	other
1.778	2509		FTH1P5	ferritin heavy chain 1 pseudogene 5	Other	other
-0.323	4408		FTSJ1	FtsJ RNA 2'-O-methyltransferase 1	Cytoplasm	enzyme
0.514	5123		FURIN	furin, paired basic amino acid cleaving enzyme	Cytoplasm	peptidase	nona-D-arginine amide, hexa-D-arginine, furin inhibitor
-0.711	2527		FUT5	fucosyltransferase 5	Cytoplasm	enzyme
-0.359	2529		FUT7	fucosyltransferase 7	Cytoplasm	enzyme
-0.237	2535		FZD2	frizzled class receptor 2	Plasma Membrane	G-protein coupled receptor	wnt-5a mimic hexapeptide foxy-5, vantictumab
1.094	2541		G6PR	glucose-6-phosphatase regulator	Other	other
0.83	2557		GABRA4	gamma-aminobutyric acid type A receptor subunit alpha4	Plasma Membrane	ion channel	olanzapine, triazolam, flunitrazepam, nitrazepam, methohexital, sevoflurane, etomidate, pagoclone, butobarbital, aspirin/butalbital/caffeine, zolpidem, atropine/hyoscyamine/phenobarbital/scopolamine, phenobarbital, isoflurane, halothane, pentobarbital, barbital, acetaminophen/butalbital/caffeine/codeine, hyoscyamine/phenobarbital, desflurane, SEP 174559, amobarbital, zaleplon, pregnenolone, mepho…
5.189	7972		GARS1	glycyl-tRNA synthetase 1	Cytoplasm	enzyme
0.833	8209		GATD3A/GATD3B	glutamine amidotransferase like class 1 domain containing 3A	Cytoplasm	other
-0.204	14629		GCLC	glutamate-cysteine ligase catalytic subunit	Cytoplasm	enzyme
-0.335	26088		GGA1	golgi associated, gamma adaptin ear containing, ARF binding protein 1	Cytoplasm	transporter
-0.292	14609		GJA1	gap junction protein alpha 1	Plasma Membrane	transporter
0.231	29909		GPR171	G protein-coupled receptor 171	Plasma Membrane	G-protein coupled receptor
-0.646	1687		GSDME	gasdermin E	Cytoplasm	other
-0.836	2936		GSR	glutathione-disulfide reductase	Cytoplasm	enzyme	carmustine/prednisone, carmustine
0.773	2939		GSTA2	glutathione S-transferase alpha 2	Cytoplasm	enzyme
0.531	32461		HDAC6	histone deacetylase 6	Nucleus	transcription regulator	ricolinostat, pyroxamide, bortezomib/vorinostat, tributyrin, trametinib/vorinostat, KA2507, belinostat, vorinostat
0.664	15260		HIRA	histone cell cycle regulator	Nucleus	transcription regulator
-0.509	3113		HLA-DPA1	major histocompatibility complex, class II, DP alpha 1	Plasma Membrane	transmembrane receptor
-0.37	3115		HLA-DPB1	major histocompatibility complex, class II, DP beta 1	Plasma Membrane	transmembrane receptor
0.264	7924		HLA-DQB1	major histocompatibility complex, class II, DQ beta 1	Plasma Membrane	other
-0.741	3129		HLA-DRB7	major histocompatibility complex, class II, DR beta 7 (pseudogene)	Other	other
-0.743	3135		HLA-G	major histocompatibility complex, class I, G	Plasma Membrane	other
-0.511	3159		HMGA1	high mobility group AT-hook 1	Nucleus	transcription regulator
-0.986	3157		HMGCS1	3-hydroxy-3-methylglutaryl-CoA synthase 1	Cytoplasm	enzyme
0.537	3151		HMGN2	high mobility group nucleosomal binding domain 2	Nucleus	other
-0.302	32582		HSD17B4	hydroxysteroid 17-beta dehydrogenase 4	Cytoplasm	enzyme
-0.288	7190		HSP90B2P	heat shock protein 90 beta family member 2, pseudogene	Other	other
0.63	27129		HSPB7	heat shock protein family B (small) member 7	Cytoplasm	other
0.829	9177		HTR3B	5-hydroxytryptamine receptor 3B	Plasma Membrane	ion channel	dexamethasone/granisetron, dolasetron, ergotamine, alosetron, cisapride, granisetron, D-tubocurarine, dexamethasone/ondansetron, aprepitant/granisetron, dexamethasone/palonosetron, ondansetron, aprepitant/dexamethasone/granisetron, mirtazapine, aprepitant/dexamethasone/palonosetron, fenfluramine, aprepitant/palonosetron, palonosetron, aprepitant/ondansetron, aprepitant/dexamethasone/ondansetron
-0.374	2537		IFI6	interferon alpha inducible protein 6	Cytoplasm	other
0.354	25712		IFNG	interferon gamma	Extracellular Space	cytokine	emapalumab
-0.182	28335		IGHD1OR15-1A	immunoglobulin heavy diversity 1/OR15-1A (non-functional)	Other	other
-0.325	28332		IGHD2OR15-2B	immunoglobulin heavy diversity 2/OR15-2B (non-functional)	Other	other
-0.313	28499		IGHD3-10	immunoglobulin heavy diversity 3-10	Other	other
0.349	28323		IGHV1OR15-3	immunoglobulin heavy variable 1/OR15-3 (pseudogene)	Other	other
0.619	28320		IGHV1OR15-6	immunoglobulin heavy variable 1/OR15-6 (pseudogene)	Other	other
0.85	28372		IGHVII-28-1	immunoglobulin heavy variable (II)-28-1 (pseudogene)	Other	other
-0.237	28350		IGHVIII-16-1	immunoglobulin heavy variable (III)-16-1 (pseudogene)	Other	other
0.266	28347		IGHVIII-26-1	immunoglobulin heavy variable (III)-26-1 (pseudogene)	Other	other
-0.426	28344		IGHVIII-47-1	immunoglobulin heavy variable (III)-47-1 (pseudogene)	Other	other
-0.163	28341		IGHVIII-67-3	immunoglobulin heavy variable (III)-67-3 (pseudogene)	Other	other
1.319	28802		IGLV3-12	immunoglobulin lambda variable 3-12	Other	other
-0.486	3587		IL10RA	interleukin 10 receptor subunit alpha	Plasma Membrane	transmembrane receptor
0.671	3593		IL12B	interleukin 12B	Extracellular Space	cytokine	methotrexate/ustekinumab, ustekinumab
-0.204	3602		IL2RB	interleukin 2 receptor subunit beta	Plasma Membrane	transmembrane receptor	denileukin diftitox, aldesleukin, bempegaldesleukin, monoclonal antibody Mik-Beta-1, daclizumab
0.645	3578		IL9	interleukin 9	Extracellular Space	cytokine
-0.264	3626		INHBC	inhibin subunit beta C	Extracellular Space	growth factor
-0.47	10022		INSL5	insulin like 5	Extracellular Space	other
-0.39	3672		ITGA1	integrin subunit alpha 1	Plasma Membrane	other
-0.632	32275		ITGA6	integrin subunit alpha 6	Plasma Membrane	transmembrane receptor
0.457	23421		ITGB3BP	integrin subunit beta 3 binding protein	Nucleus	other
-0.451	25724		ITGB4	integrin subunit beta 4	Plasma Membrane	transmembrane receptor
0.887	30323		ITK	IL2 inducible T cell kinase	Cytoplasm	kinase	pazopanib, crizotinib/pazopanib, lapatinib/pazopanib
-0.301	32285		ITPKB	inositol-trisphosphate 3-kinase B	Cytoplasm	kinase
-0.267	20403		ITSN2	intersectin 2	Cytoplasm	other
0.275	24513		IVD	isovaleryl-CoA dehydrogenase	Cytoplasm	enzyme
0.79	25948		KBTBD2	kelch repeat and BTB domain containing 2	Other	other
-1.276	9992		KCNE2	potassium voltage-gated channel subfamily E regulatory subunit 2	Plasma Membrane	ion channel	amiodarone, nicorandil
-0.166	4027		KCNH2	potassium voltage-gated channel subfamily H member 2	Plasma Membrane	ion channel	dofetilide, sotalol, pimozide, amiodarone, quinidine, procainamide, amitriptyline, propafenone, ibutilide, dextromethorphan/quinidine, halofantrine
-1.331	23388		KDM3A	lysine demethylase 3A	Nucleus	transcription regulator
0.364	11127		KIF3A	kinesin family member 3A	Cytoplasm	enzyme
-0.257	22810		KIF5A	kinesin family member 5A	Cytoplasm	transporter
1.041	16582		KIFC3	kinesin family member C3	Cytoplasm	enzyme
0.255	9314		KLF4	Kruppel like factor 4	Nucleus	transcription regulator
-0.415	17353		KMT2A	lysine methyltransferase 2A	Nucleus	transcription regulator	KO-539
-0.274	11133		KPTN	kaptin, actin binding protein	Plasma Membrane	other
-0.387	16660		KRT31	keratin 31	Cytoplasm	other
-0.262	3893		KRT6B	keratin 6B	Cytoplasm	other
0.292	16690		KRT7	keratin 7	Cytoplasm	other
-0.181	3913		LAMB2	laminin subunit beta 2	Extracellular Space	enzyme
-0.402	22798		LAMB4	laminin subunit beta 4	Other	other
-0.202	3929		LBP	lipopolysaccharide binding protein	Plasma Membrane	transporter
-0.173	3943		LDHAP4	lactate dehydrogenase A pseudogene 4	Other	other
-0.313	3951		LEF1	lymphoid enhancer binding factor 1	Nucleus	transcription regulator
0.275	30158		LFNG	LFNG O-fucosylpeptide 3-beta-N-acetylglucosaminyltransferase	Cytoplasm	enzyme
0.189	3958		LGALS3	galectin 3	Extracellular Space	other	GCS-100, GR-MD-02
-0.21	10185		LHFPL1	LHFPL tetraspan subfamily member 1	Other	other
-0.828	16876		LHX9	LIM homeobox 9	Nucleus	transcription regulator
-0.182	16882		LIG3	DNA ligase 3	Nucleus	enzyme
0.784	32322		LIG4	DNA ligase 4	Nucleus	enzyme
0.391	16891		LIPG	lipase G, endothelial type	Extracellular Space	enzyme
0.232	3998		LMAN1	lectin, mannose binding 1	Cytoplasm	other
-0.372	4019		LPAL1	lipoprotein(a) like 1	Other	other
-0.295	9663		LPIN2	lipin 2	Nucleus	phosphatase
0.369	4038		LRP4	LDL receptor related protein 4	Extracellular Space	other
-0.318	4040		LRP6	LDL receptor related protein 6	Plasma Membrane	transmembrane receptor
0.968	7804	D	LRP8	LDL receptor related protein 8	Plasma Membrane	transmembrane receptor
-0.257	16975	D	LRP8	LDL receptor related protein 8	Plasma Membrane	transmembrane receptor
-0.675	16978		LRRFIP1	LRR binding FLII interacting protein 1	Cytoplasm	transcription regulator
-0.401	32540		Lrrfip2	leucine rich repeat (in FLII) interacting protein 2	Other	other
-0.136	4045		LSAMP	limbic system associated membrane protein	Plasma Membrane	other
-0.268	16993		LTA4H	leukotriene A4 hydrolase	Cytoplasm	enzyme
0.239	4062		LY6H	lymphocyte antigen 6 family member H	Plasma Membrane	other
-0.349	17089		LYAR	Ly1 antibody reactive	Plasma Membrane	other
0.154	4066		LYL1	LYL1 basic helix-loop-helix family member	Nucleus	transcription regulator
3.783	11178		LZTS1	leucine zipper tumor suppressor 1	Nucleus	other
0.504	17116	D	MAB21L1	mab-21 like 1	Nucleus	other
-0.333	4081	D	MAB21L1	mab-21 like 1	Nucleus	other
1.096	4085		MAD2L1	mitotic arrest deficient 2 like 1	Nucleus	other
-0.36	17134		MAFG	MAF bZIP transcription factor G	Nucleus	transcription regulator
4.453	7975		MAFK	MAF bZIP transcription factor K	Nucleus	transcription regulator
0.515	4099		MAG	myelin associated glycoprotein	Plasma Membrane	other
0.213	9174		MAGEA10-MAGEA5/MAGEA5	MAGE family member A5	Other	other
-0.443	10292		MAML3	mastermind like transcriptional coactivator 3	Nucleus	transcription regulator
0.696	7873		MANF	mesencephalic astrocyte derived neurotrophic factor	Extracellular Space	other
-0.621	32257		MAP2K3	mitogen-activated protein kinase kinase 3	Cytoplasm	kinase
-1.259	11184		MAP4K1	mitogen-activated protein kinase kinase kinase kinase 1	Cytoplasm	kinase
3.234	29513		MAPK13	mitogen-activated protein kinase 13	Cytoplasm	kinase	talmapimod
0.392	9261		MAPKAPK2	MAPK activated protein kinase 2	Nucleus	kinase	cdc25C phosphatase (211-221)
-0.234	8152		MAPT	microtubule associated protein tau	Plasma Membrane	other
-0.187	8203		MC3R	melanocortin 3 receptor	Plasma Membrane	G-protein coupled receptor	bremelanotide
-0.244	17215		MCM3	minichromosome maintenance complex component 3	Nucleus	enzyme
0.349	17227		Mcpt4	mast cell protease 4	Other	peptidase
-0.309	17233		Mcptl	mast cell protease-like	Other	peptidase
1.742	29969		MDFIC	MyoD family inhibitor domain containing	Nucleus	other
-0.334	4191		MDH2	malate dehydrogenase 2	Cytoplasm	enzyme
1.923	30277		MDK	midkine	Extracellular Space	growth factor
-0.437	4199		ME1	malic enzyme 1	Cytoplasm	enzyme
0.546	17251		MECOM	MDS1 and EVI1 complex locus	Nucleus	transcription regulator
-0.271	9968		MED12	mediator complex subunit 12	Nucleus	transcription regulator
0.741	9282		MED14	mediator complex subunit 14	Nucleus	transcription regulator
0.264	17263		Meg3	maternally expressed 3	Other	other
-0.474	17287		MEP1A	meprin A subunit alpha	Plasma Membrane	peptidase
-0.227	17299		METTL1	methyltransferase like 1	Nucleus	enzyme
-0.198	9848		MFAP3L	microfibril associated protein 3 like	Nucleus	other
-0.3	11343		MGLL	monoglyceride lipase	Plasma Membrane	enzyme
-0.466	17347		MKNK2	MAPK interacting serine/threonine kinase 2	Cytoplasm	kinase	ETC-1907206, tomivosertib
-0.357	4319		MMP10	matrix metallopeptidase 10	Extracellular Space	peptidase	marimastat
-0.43	17419		MN1	MN1 proto-oncogene, transcriptional regulator	Nucleus	other
-0.341	4436		MSH2	mutS homolog 2	Nucleus	enzyme
0.88	17692	D	MSL3	MSL complex subunit 3	Nucleus	transcription regulator
-0.337	10943	D	MSL3	MSL complex subunit 3	Nucleus	transcription regulator
0.828	4478		MSN	moesin	Plasma Membrane	other
2.065	4482		MSRA	methionine sulfoxide reductase A	Cytoplasm	enzyme
-0.879	11204		MST1L	macrophage stimulating 1 like	Other	other
-1.49	11210		MST1P2	macrophage stimulating 1 pseudogene 2	Other	other
0.4	4487	D	MSX1	msh homeobox 1	Nucleus	transcription regulator
0.458	17701	D	MSX1	msh homeobox 1	Nucleus	transcription regulator
0.444	4489		MT1A	metallothionein 1A	Cytoplasm	other
1.02	4491		MT1CP	metallothionein 1C, pseudogene	Other	other
-1.123	4502		MT2A	metallothionein 2A	Cytoplasm	other
-0.197	9219		MTA2	metastasis associated 1 family member 2	Nucleus	transcription regulator
2.452	7978		MTERF1	mitochondrial transcription termination factor 1	Cytoplasm	transcription regulator
-0.233	32408		MTMR10	myotubularin related protein 10	Cytoplasm	other
0.781	17774		MTR	5-methyltetrahydrofolate-homocysteine methyltransferase	Cytoplasm	enzyme	mecobalamin, hydroxocobalamin, cyanocobalamin
2.965	4547		MTTP	microsomal triglyceride transfer protein	Cytoplasm	transporter	hesperetin, lomitapide
0.401	10070		MUC12	mucin 12, cell surface associated	Cytoplasm	other
-0.37	16918		MYCL	MYCL proto-oncogene, bHLH transcription factor	Nucleus	transcription regulator
0.428	25745		Myh9	myosin, heavy chain 9	Cytoplasm	enzyme
1.384	29972		MYLPF	myosin light chain, phosphorylatable, fast skeletal muscle	Cytoplasm	other
-0.445	17948		NAIP	NLR family apoptosis inhibitory protein	Cytoplasm	other
-1	4689	D	NCF4	neutrophil cytosolic factor 4	Cytoplasm	enzyme
0.488	17972	D	NCF4	neutrophil cytosolic factor 4	Cytoplasm	enzyme
-0.623	4693		NDP	norrin cystine knot growth factor NDP	Extracellular Space	growth factor
-0.675	29478		Ndufs6	NADH:ubiquinone oxidoreductase subunit S6	Cytoplasm	enzyme
-0.437	32573		NIPSNAP2	nipsnap homolog 2	Plasma Membrane	other
0.711	9111		NMI	N-myc and STAT interactor	Cytoplasm	transcription regulator
-0.19	18119		NODAL	nodal growth differentiation factor	Extracellular Space	growth factor
-0.716	4857		NOVA1	NOVA alternative splicing regulator 1	Nucleus	other
0.279	7181		NR2C1	nuclear receptor subfamily 2 group C member 1	Nucleus	transcription regulator
-0.385	18227		NR4A2	nuclear receptor subfamily 4 group A member 2	Nucleus	ligand-dependent nuclear receptor
0.337	18182		NRG2	neuregulin 2	Extracellular Space	growth factor
1.535	18188		NRTN	neurturin	Extracellular Space	growth factor
-0.35	4909		NTF4	neurotrophin 4	Extracellular Space	growth factor
0.219	4911		NTF6B	neurotrophin 6 beta (pseudogene)	Other	other
-0.279	11097		NUP42	nucleoporin 42	Nucleus	transporter
0.628	19069		NUP88	nucleoporin 88	Nucleus	transporter
1.722	30010		NXPH1	neurexophilin 1	Extracellular Space	other
-0.975	18349		Olfr5	olfactory receptor 5	Plasma Membrane	G-protein coupled receptor
-0.901	4974		OMG	oligodendrocyte myelin glycoprotein	Plasma Membrane	G-protein coupled receptor
-0.278	4986		OPRK1	opioid receptor kappa 1	Plasma Membrane	G-protein coupled receptor	aspirin/caffeine/propoxyphene, etorphine, nalmefene, morphine, hydromorphone, acetaminophen/propoxyphene, propoxyphene, naltrexone, naltrexone/oxycodone, codeine/pseudoephedrine/triprolidine, pentazocine, buprenorphine/naloxone, acetaminophen/butalbital/caffeine/codeine, codeine, naloxone/oxycodone, naldemedine, brompheniramine/codeine/phenylpropanolamine, bupropion/naltrexone, oxycodone, butorph…
-2.194	18424		OTX2	orthodenticle homeobox 2	Nucleus	transcription regulator
-0.392	5018		OXA1L	OXA1L mitochondrial inner membrane protein	Cytoplasm	enzyme
-0.193	5030		P2RY4	pyrimidinergic receptor P2Y4	Plasma Membrane	G-protein coupled receptor
0.425	18451		P4HA1	prolyl 4-hydroxylase subunit alpha 1	Cytoplasm	enzyme
1.619	29512		PADI4	peptidyl arginine deiminase 4	Cytoplasm	enzyme
-0.459	30588		PAX7	paired box 7	Nucleus	transcription regulator
-0.162	7849		PAX8	paired box 8	Nucleus	transcription regulator
-0.445	32567		PBX1	PBX homeobox 1	Nucleus	transcription regulator
1.922	26307		PCDHA14	protocadherin alpha 14 pseudogene	Other	other
-0.364	25121		PCSK2	proprotein convertase subtilisin/kexin type 2	Extracellular Space	peptidase
1.048	5125		PCSK5	proprotein convertase subtilisin/kexin type 5	Extracellular Space	peptidase
0.972	9159		PCSK7	proprotein convertase subtilisin/kexin type 7	Cytoplasm	peptidase
-0.766	9141		PDCD5	programmed cell death 5	Nucleus	other
-0.181	5137		PDE1C	phosphodiesterase 1C	Cytoplasm	enzyme
-0.206	5149		PDE6H	phosphodiesterase 6H	Cytoplasm	enzyme
-0.472	5157		PDGFRL	platelet derived growth factor receptor like	Plasma Membrane	kinase
-0.318	8050		PDHX	pyruvate dehydrogenase complex component X	Cytoplasm	enzyme
-0.548	5173		PDYN	prodynorphin	Extracellular Space	transporter
0.723	29951		PDZRN4	PDZ domain containing ring finger 4	Other	other
0.377	5215		PFKM	phosphofructokinase, muscle	Cytoplasm	kinase
0.34	21946		PGLYRP1	peptidoglycan recognition protein 1	Plasma Membrane	transmembrane receptor
-0.22	7262		PHLDA2	pleckstrin homology like domain family A member 2	Cytoplasm	other
-0.22	9063		PIAS2	protein inhibitor of activated STAT 2	Nucleus	transcription regulator
-0.421	18706		PIK3CA	phosphatidylinositol-4,5-bisphosphate 3-kinase catalytic subunit alpha	Cytoplasm	kinase	alpelisib/fulvestrant, PWT33597, AZD8835, taselisib, bimiralisib, copanlisib, alpelisib, dactolisib, PKI-179, serabelisib, BAY1082439, pilaralisib, PX-866, SF 1126, pictilisib, CLR457, buparlisib, alpelisib/trastuzumab emtansine, GDC-0077
-0.585	22804		PIN4	peptidylprolyl cis/trans isomerase, NIMA-interacting 4	Nucleus	enzyme
-0.271	11145		PLAAT3	phospholipase A and acyltransferase 3	Nucleus	enzyme
0.421	9651		PLCH2	phospholipase C eta 2	Cytoplasm	enzyme
0.179	29868		PLCL2	phospholipase C like 2	Cytoplasm	enzyme
-0.22	16482		PLEKHO1	pleckstrin homology domain containing O1	Plasma Membrane	other
-1.125	5370		PMCHL2	pro-melanin concentrating hormone like 2 (pseudogene)	Other	other
0.388	1248		PMP22	peripheral myelin protein 22	Plasma Membrane	other
-0.445	5378		PMS1	PMS1 homolog 1, mismatch repair system component	Nucleus	enzyme
0.244	29944		PNMA3	PNMA family member 3	Extracellular Space	other
-1.269	11201		POLI	DNA polymerase iota	Nucleus	enzyme
2.104	5442		POLRMT	RNA polymerase mitochondrial	Cytoplasm	enzyme
0.285	10940		POP1	POP1 homolog, ribonuclease P/MRP subunit	Nucleus	enzyme
1.042	1724		PORCN	porcupine O-acyltransferase	Cytoplasm	enzyme	CGX1321, ETC-1922159, LGK-974
-0.614	5450		POU2AF1	POU class 2 homeobox associating factor 1	Nucleus	transcription regulator
-0.591	32595		PPIF	peptidylprolyl isomerase F	Cytoplasm	enzyme
0.252	9647		PPM1F	protein phosphatase, Mg2+/Mn2+ dependent 1F	Cytoplasm	phosphatase
0.303	5516		PPP2CB	protein phosphatase 2 catalytic subunit beta	Cytoplasm	phosphatase
-0.834	5536		PPP5C	protein phosphatase 5 catalytic subunit	Nucleus	phosphatase
-0.298	10113		PREB	prolactin regulatory element binding	Nucleus	transcription regulator
1.543	7981		PRKAG2	protein kinase AMP-activated non-catalytic subunit gamma 2	Cytoplasm	kinase
0.708	5576		PRKAR2A	protein kinase cAMP-dependent type II regulatory subunit alpha	Cytoplasm	kinase
-0.333	5616		PRKY	protein kinase Y-linked (pseudogene)	Other	other
-0.24	6108	D	PRPF8	pre-mRNA processing factor 8	Nucleus	other
0.579	10594	D	PRPF8	pre-mRNA processing factor 8	Nucleus	other
0.315	17290		PTCH1	patched 1	Plasma Membrane	transmembrane receptor
1.907	29942		PURG	purine rich element binding protein G	Other	other
0.277	25739		PYGB	glycogen phosphorylase B	Cytoplasm	enzyme
-0.383	9207		RAD17P1	RAD17 pseudogene 1	Other	other
-0.283	26953		RANBP6	RAN binding protein 6	Cytoplasm	other
-0.357	9821		RB1CC1	RB1 inducible coiled-coil 1	Nucleus	other
-0.251	27288		RBMXL2	RBMX like 2	Nucleus	other
0.222	32338		RCL1	RNA terminal phosphate cyclase like 1	Nucleus	enzyme
-0.368	9401		RECQL4	RecQ like helicase 4	Nucleus	enzyme
1.013	19693		REG1B	regenerating family member 1 beta	Extracellular Space	other
-0.378	29137		RELN	reelin	Extracellular Space	peptidase
0.551	473		RERE	arginine-glutamic acid dipeptide repeats	Nucleus	transcription regulator
1.661	7807		REV3L	REV3 like, DNA directed polymerase zeta catalytic subunit	Nucleus	enzyme
-0.292	19690		RFC5	replication factor C subunit 5	Nucleus	enzyme
1.56	391		RHOG	ras homolog family member G	Cytoplasm	enzyme
-0.188	32531		RHPN2	rhophilin Rho GTPase binding protein 2	Cytoplasm	other
0.493	19835		Rnrb	ribosomal RNA, fragment B	Other	other
0.377	26563		ROR1	receptor tyrosine kinase like orphan receptor 1	Plasma Membrane	kinase	cirmtuzumab, VLS-101
-0.615	23322		RPGRIP1L	RPGRIP1 like	Cytoplasm	other
0.233	6142		RPL18A	ribosomal protein L18a	Cytoplasm	other
-0.369	6166		RPL36AL	ribosomal protein L36a like	Cytoplasm	other
-0.196	6172		RPL41P5	ribosomal protein L41 pseudogene 5	Other	other
-0.421	6130		RPL7A	ribosomal protein L7a	Cytoplasm	other
0.171	6132		RPL8	ribosomal protein L8	Cytoplasm	other
-0.32	6206		RPS12	ribosomal protein S12	Cytoplasm	other	neomycin
-0.185	6224		RPS20	ribosomal protein S20	Cytoplasm	other
-0.361	6228		RPS23	ribosomal protein S23	Cytoplasm	translation regulator
-0.166	6234		RPS28	ribosomal protein S28	Cytoplasm	other
0.318	1210		RPS6KA3	ribosomal protein S6 kinase A3	Cytoplasm	kinase	PMD-026
0.665	24977		RT1-A3 (includes others)	RT1 class Ib, locus Cl	Other	other
-0.337	6260		RYKP1	RYK pseudogene 1	Other	other
1.205	30013		S100A11P1	S100 calcium binding protein A11 pseudogene 1	Other	other
0.319	25073		SCARB1	scavenger receptor class B member 1	Plasma Membrane	transporter
3.088	32619		SCN2A	sodium voltage-gated channel alpha subunit 2	Plasma Membrane	ion channel	riluzole, zonisamide
-0.37	20289		SCX	scleraxis bHLH transcription factor	Nucleus	transcription regulator
-0.22	9117		SEC22C	SEC22 homolog C, vesicle trafficking protein	Cytoplasm	other
-0.314	22929		SEPHS1	selenophosphate synthetase 1	Other	enzyme
-0.402	11301		SERPINA1	serpin family A member 1	Extracellular Space	other
-0.224	10946		SF3A3	splicing factor 3a subunit 3	Nucleus	other
0.278	4068		SH2D1A	SH2 domain containing 1A	Cytoplasm	other
-0.286	10031		SHROOM2P1	shroom family member 2 pseudogene 1	Other	other
0.878	20464		SIM1	SIM bHLH transcription factor 1	Nucleus	transcription regulator
-0.18	8194		SIRPA	signal regulatory protein alpha	Plasma Membrane	phosphatase	BI 765063, CC-95251
1.05	32263		SLC17A5	solute carrier family 17 member 5	Plasma Membrane	transporter
-0.239	4075		SLC1A5	solute carrier family 1 member 5	Plasma Membrane	transporter
0.228	9389		SLC22A14	solute carrier family 22 member 14	Plasma Membrane	transporter
1.194	25947		SLC22A23	solute carrier family 22 member 23	Other	transporter
-0.361	32564		SLC25A46	solute carrier family 25 member 46	Cytoplasm	other
-0.311	9153		SLC28A2	solute carrier family 28 member 2	Plasma Membrane	transporter
-0.362	1318		SLC31A2	solute carrier family 31 member 2	Plasma Membrane	transporter
0.387	7355		SLC35A2	solute carrier family 35 member A2	Cytoplasm	enzyme
-0.581	2545		SLC37A4	solute carrier family 37 member 4	Cytoplasm	transporter
-0.338	8158		SLC4A1	solute carrier family 4 member 1 (Diego blood group)	Plasma Membrane	transporter
-0.544	11254		SLC6A14	solute carrier family 6 member 14	Plasma Membrane	transporter
1.259	4091		SMAD6	SMAD family member 6	Nucleus	transcription regulator
0.308	4093		SMAD9	SMAD family member 9	Nucleus	transcription regulator
-0.166	6082		SNORD20	small nucleolar RNA, C/D box 20	Other	other
1.373	10580		SORBS1	sorbin and SH3 domain containing 1	Plasma Membrane	other
-0.385	10174		SORBS3	sorbin and SH3 domain containing 3	Cytoplasm	other
0.818	25178		Sox3	SRY-box transcription factor 3	Nucleus	transcription regulator
0.184	20764		Sprr2j-ps	small proline-rich protein 2J, pseudogene	Cytoplasm	other
-0.304	20817		SRPK2	SRSF protein kinase 2	Nucleus	kinase
-0.356	8128		ST8SIA2	ST8 alpha-N-acetyl-neuraminide alpha-2,8-sialyltransferase 2	Cytoplasm	enzyme
0.788	20451		ST8SIA3	ST8 alpha-N-acetyl-neuraminide alpha-2,8-sialyltransferase 3	Cytoplasm	enzyme
-0.204	10274		STAG1	stromal antigen 1	Nucleus	other
-0.214	8071		STT3A	STT3 oligosaccharyltransferase complex catalytic subunit A	Plasma Membrane	enzyme
3.879	11198		SUPT16H	SPT16 homolog, facilitates chromatin remodeling subunit	Nucleus	transcription regulator
0.82	20958		Sycp1-ps1	synaptonemal complex protein 1, pseudogene 1	Other	other
-0.784	29179		SYN2	synapsin II	Plasma Membrane	other
-0.183	8224		SYN3	synapsin III	Plasma Membrane	other
0.302	9144		SYNGR2	synaptogyrin 2	Cytoplasm	other
0.542	9066		SYT7	synaptotagmin 7	Cytoplasm	transporter
0.284	4070		TACSTD2	tumor associated calcium signal transducer 2	Plasma Membrane	other	PF-06664178, sacituzumab govitecan, SKB264, datopotamab deruxtecan
0.307	32319		TANGO2	transport and golgi organization 2 homolog	Cytoplasm	other
1.062	32381		TAT	tyrosine aminotransferase	Cytoplasm	enzyme
1.401	30009		TBX21	T-box transcription factor 21	Nucleus	transcription regulator
0.202	30073		TBX5	T-box transcription factor 5	Nucleus	transcription regulator
-0.345	6941		TCF19	transcription factor 19	Nucleus	transcription regulator
-0.882	6929		TCF3	transcription factor 3	Nucleus	transcription regulator
-0.778	8059		TCIRG1	T cell immune regulator 1, ATPase H+ transporting V0 subunit a3	Plasma Membrane	enzyme
0.275	9623		TCL1B	T cell leukemia/lymphoma 1B	Other	other
0.433	31520		TCP11L1	t-complex 11 like 1	Cytoplasm	other
-0.726	6989		TCTE1	t-complex-associated-testis-expressed 1	Other	other
-0.351	7007		TECTA	tectorin alpha	Extracellular Space	enzyme
-0.225	21730		Tel6p	telomeric sequence, Chr 6, centromere end	Other	other
0.555	21739		TelXqYq1	telomeric sequence, Chr X, Chr Y, q arm 1	Other	other
-0.244	7014		TERF2	telomeric repeat binding factor 2	Nucleus	transcription regulator
-0.298	7942		TFEB	transcription factor EB	Nucleus	transcription regulator
-0.288	7043		TGFB3	transforming growth factor beta 3	Extracellular Space	growth factor	fresolimumab, AVID200
0.457	7052		TGM2	transglutaminase 2	Cytoplasm	enzyme
-0.426	7064		THOP1	thimet oligopeptidase 1	Cytoplasm	peptidase
0.252	7067		THRA	thyroid hormone receptor alpha	Nucleus	ligand-dependent nuclear receptor	dextrothyroxine, amiodarone, levothyroxine/l-triiodothyronine, denosumab/levothyroxine, L-triiodothyronine, 3,5-diiodothyropropionic acid, levothyroxine
-0.505	26518		TIMM13	translocase of inner mitochondrial membrane 13	Cytoplasm	transporter
-0.79	32294		TIMM9	translocase of inner mitochondrial membrane 9	Cytoplasm	transporter
-0.283	7076		TIMP1	TIMP metallopeptidase inhibitor 1	Extracellular Space	cytokine
-0.426	31965		TLCD3B	TLC domain containing 3B	Cytoplasm	enzyme
0.194	11011		TLK2	tousled like kinase 2	Cytoplasm	kinase
0.369	7094		TLN1	talin 1	Plasma Membrane	other
-0.279	32440		TMA16	translation machinery associated 16 homolog	Nucleus	other
-0.285	32615		TMEM30A	transmembrane protein 30A	Cytoplasm	transporter
-0.295	25625	D	TNFRSF1A	TNF receptor superfamily member 1A	Plasma Membrane	transmembrane receptor	GSK2862277
-0.466	8077	D	TNFRSF1A	TNF receptor superfamily member 1A	Plasma Membrane	transmembrane receptor	GSK2862277
-0.334	7292		TNFSF4	TNF superfamily member 4	Extracellular Space	cytokine
0.981	8044		TNNT3	troponin T3, fast skeletal type	Cytoplasm	other
-0.338	32458		TOP1	DNA topoisomerase I	Nucleus	enzyme	bevacizumab/irinotecan/oxaliplatin, SN-38, bevacizumab/paclitaxel/topotecan, delimotecan, belotecan, bevacizumab/irinotecan, 5-fluorouracil/irinotecan/oxaliplatin, capecitabine/cetuximab/irinotecan, BAY 56-3722, cyclophosphamide/topotecan, capecitabine/irinotecan/oxaliplatin, cyclophosphamide/temozolomide/topotecan, cetuximab/gimeracil/irinotecan/oxonic acid/tegafur, Genz-644282, edotecarin, IDEC…
0.195	7166		TPH1	tryptophan hydroxylase 1	Nucleus	enzyme	5,6,7,8-tetrahydrobiopterin, telotristat ethyl, telotristat
-0.216	7175		TPR	translocated promoter region, nuclear basket protein	Nucleus	other
0.144	14833		TPST2	tyrosylprotein sulfotransferase 2	Cytoplasm	enzyme
-0.181	28661		TRAV22	T cell receptor alpha variable 22	Other	other
-0.302	28658		TRAV25	T cell receptor alpha variable 25	Other	other
0.258	28517		TRDV2	T cell receptor delta variable 2	Plasma Membrane	other
-0.384	7193		TRE-TTC3-1	tRNA-Glu (anticodon TTC) 3-1	Other	other
-0.825	11181		TREH	trehalase	Plasma Membrane	enzyme
0.724	22069		TRU-TCA1-1	tRNA-SeC (anticodon TCA) 1-1	Cytoplasm	other
1.404	22084		TSC2	TSC complex subunit 2	Cytoplasm	other
0.888	10194		TSHZ1	teashirt zinc finger homeobox 1	Nucleus	transcription regulator
0.43	22141		TUB	TUB bipartite transcription factor	Cytoplasm	transcription regulator
-0.439	11334		TUSC2	tumor suppressor 2, mitochondrial calcium regulator	Nucleus	other
0.184	57		TWIST1	twist family bHLH transcription factor 1	Nucleus	transcription regulator
-0.197	32602		U2AF2	U2 small nuclear RNA auxiliary factor 2	Nucleus	other
-0.522	5412		UBL3	ubiquitin like 3	Cytoplasm	other
-0.203	7349		UCN	urocortin	Extracellular Space	other
1.658	7380		UPK3A	uroplakin 3A	Cytoplasm	other
-0.273	9216		VAPB	VAMP associated protein B and C	Plasma Membrane	other
1.064	7418		VDAC1P4	voltage dependent anion channel 1 pseudogene 4	Other	other
1.372	7424		VEGFC	vascular endothelial growth factor C	Extracellular Space	growth factor	VGX-100
-0.352	31144		VPS26B	VPS26, retromer complex component B	Cytoplasm	transporter
0.181	7061		WAS	WASP actin nucleation promoting factor	Cytoplasm	other
0.741	30122		WNT8A	Wnt family member 8A	Extracellular Space	other
-0.271	7822		XCL1	X-C motif chemokine ligand 1	Extracellular Space	cytokine
0.971	7499		XG	Xg glycoprotein (Xg blood group)	Plasma Membrane	other
0.2	31706		YKT6	YKT6 v-SNARE homolog	Cytoplasm	enzyme
0.691	7720		ZKSCAN7	zinc finger with KRAB and SCAN domains 7	Nucleus	transcription regulator
0.397	7750		ZMYM2	zinc finger MYM-type containing 2	Nucleus	transcription regulator
-0.241	9204		ZMYM6	zinc finger MYM-type containing 6	Nucleus	other
-0.433	7559		ZNF12	zinc finger protein 12	Nucleus	transcription regulator
-0.361	7744		ZNF24	zinc finger protein 24	Nucleus	transcription regulator
-0.596	27597		ZNF275	zinc finger protein 275	Nucleus	transcription regulator
-0.219	22663		ZNF292	zinc finger protein 292	Nucleus	transcription regulator
0.205	7577		ZNF29P	zinc finger protein 29, pseudogene	Other	other
-0.483	7580		ZNF32	zinc finger protein 32	Nucleus	transcription regulator
-0.295	7592		ZNF41	zinc finger protein 41	Nucleus	transcription regulator
-0.26	14878		ZNF462	zinc finger protein 462	Nucleus	transcription regulator
-0.18	7616		ZNF629	zinc finger protein 629	Nucleus	transcription regulator
-0.257	7729		ZNF664	zinc finger protein 664	Nucleus	transcription regulator
-0.341	7628		ZNF75BP	zinc finger protein 75B, pseudogene	Other	other
-0.197	7637		ZNF84	zinc finger protein 84	Nucleus	transcription regulator
-0.161	7646		ZNF93	zinc finger protein 93	Nucleus	transcription regulator
0.236	7783		ZP2	zona pellucida glycoprotein 2	Extracellular Space	other
-0.267	22789		Zp3r	zona pellucida 3 receptor	Cytoplasm	other

## Sheet: Pso_738
Expr Log Ratio	ID	Flags	Symbol	Entrez Gene Name	Location	Type(s)	Drug(s)
-1.927	22441		3830403N18Rik/Xlr	X-linked lymphocyte-regulated	Other	other
0.718	3		A2MP1	alpha-2-macroglobulin pseudogene 1	Other	other
0.647	11298		AANAT	aralkylamine N-acetyltransferase	Cytoplasm	enzyme
0.634	18		ABAT	4-aminobutyrate aminotransferase	Cytoplasm	enzyme	vigabatrin, theophylline/tretinoin/valproic acid, valproic acid
-0.403	20		ABCA2	ATP binding cassette subfamily A member 2	Plasma Membrane	transporter
0.507	23461		ABCA5	ATP binding cassette subfamily A member 5	Plasma Membrane	transporter
-0.475	10347		ABCA7	ATP binding cassette subfamily A member 7	Plasma Membrane	transporter
-0.697	32208		ABCB8	ATP binding cassette subfamily B member 8	Cytoplasm	transporter
-0.664	35		ACADS	acyl-CoA dehydrogenase short chain	Cytoplasm	enzyme
-0.511	37		ACADVL	acyl-CoA dehydrogenase very long chain	Cytoplasm	enzyme
-0.549	47		ACLY	ATP citrate lyase	Cytoplasm	enzyme	ezetimibe/8-hydroxy-2,2,14,14-tetramethyl-pentadecanedioic acid, bempedoic acid
0.8	55		ACP3	acid phosphatase 3	Extracellular Space	phosphatase
0.632	49		ACR	acrosin	Extracellular Space	peptidase
0.365	11476		ACTB	actin beta	Cytoplasm	other
-0.465	61		ACTBP1	ACTB pseudogene 1	Other	other
0.236	71		ACTG1	actin gamma 1	Cytoplasm	other
-0.675	73		ACTG1P1	actin gamma 1 pseudogene 1	Other	other
1.09	87		ACTN1	actinin alpha 1	Cytoplasm	transcription regulator
-0.439	89		ACTN3	actinin alpha 3 (gene/pseudogene)	Plasma Membrane	other
-0.201	81		ACTN4	actinin alpha 4	Cytoplasm	transcription regulator
-0.376	97		ACYP1	acylphosphatase 1	Cytoplasm	enzyme
-0.201	102		ADAM10	ADAM metallopeptidase domain 10	Plasma Membrane	peptidase
-0.194	32561		ADAM11	ADAM metallopeptidase domain 11	Plasma Membrane	peptidase
-0.252	105		ADARB2	adenosine deaminase RNA specific B2 (inactive)	Nucleus	enzyme
0.843	118		ADD1	adducin 1	Cytoplasm	other
0.62	120		ADD3	adducin 3	Cytoplasm	other
-1.198	7400		ADGRV1	adhesion G protein-coupled receptor V1	Plasma Membrane	G-protein coupled receptor
0.188	126		ADH1C	alcohol dehydrogenase 1C (class I), gamma polypeptide	Cytoplasm	enzyme	fomepizole
1.309	128		ADH5	alcohol dehydrogenase 5 (class III), chi polypeptide	Cytoplasm	enzyme
-0.274	136		ADORA2B	adenosine A2b receptor	Plasma Membrane	G-protein coupled receptor	aspirin/caffeine/propoxyphene, aspirin/caffeine/orphenadrine, theophylline, acetaminophen/caffeine/dihydrocodeine, aspirin/butalbital/caffeine, aspirin/caffeine/dihydrocodeine, acetaminophen/aspirin/caffeine, enprofylline, acetaminophen/butalbital/caffeine/codeine, acetaminophen/butalbital/caffeine, aspirin/butalbital/caffeine/codeine, etrumadenant, PBF-1129, theophylline/tretinoin/valproic acid,…
0.315	147		ADRA1B	adrenoceptor alpha 1B	Plasma Membrane	G-protein coupled receptor	chlorpheniramine/methscopolamine/phenylephrine, apraclonidine, epinephrine/lidocaine, azatadine/pseudoephedrine, dobutamine, terazosine, quinidine, doxazosin, brexpiprazole, dihydroergotamine, guanethidine, tolazoline, brompheniramine/codeine/phenylpropanolamine, chlorpheniramine/ibuprofen/pseudoephedrine, loratadine/pseudoephedrine, brimonidine, dipivefrin, guanadrel, chlorpheniramine/phenylephr…
-0.345	4301		AFDN	afadin, adherens junction formation factor	Nucleus	other
0.331	32230		AGPAT1	1-acylglycerol-3-phosphate O-acyltransferase 1	Cytoplasm	enzyme
-0.896	181		AGRP	agouti related neuropeptide	Extracellular Space	other
0.509	196		AHR	aryl hydrocarbon receptor	Nucleus	ligand-dependent nuclear receptor	KYN-175, BAY2416964
-0.288	9255		AIMP1	aminoacyl tRNA synthetase complex interacting multifunctional protein 1	Extracellular Space	cytokine
0.904	8227		AKAP17A	A-kinase anchoring protein 17A	Nucleus	other
-0.169	207		AKT1	AKT serine/threonine kinase 1	Cytoplasm	kinase	MK2206, capivasertib, triciribine, miransertib, triciribine phosphate, uprosertib, LY2780301, GSK690693, enzastaurin, ipatasertib, ARQ 751, perifosine, MPT0E028, BAY1125976, archexin
0.251	224		ALDH3A2	aldehyde dehydrogenase 3 family member A2	Cytoplasm	enzyme
1.217	7915		ALDH5A1	aldehyde dehydrogenase 5 family member A1	Cytoplasm	enzyme	theophylline/tretinoin/valproic acid, valproic acid
1.691	543		ALDH7A1P3	aldehyde dehydrogenase 7 family member A1 pseudogene 3	Other	other
0.804	230		ALDOC	aldolase, fructose-bisphosphate C	Cytoplasm	enzyme
-0.631	32479		ALG14	ALG14 UDP-N-acetylglucosaminyltransferase subunit	Cytoplasm	enzyme
0.467	249		ALPL	alkaline phosphatase, biomineralization associated	Plasma Membrane	phosphatase	zinc sulfate
0.713	257		ALX3	ALX homeobox 3	Nucleus	transcription regulator
-0.339	262	D	AMD1	adenosylmethionine decarboxylase 1	Cytoplasm	enzyme
-0.179	24199	D	AMD1	adenosylmethionine decarboxylase 1	Cytoplasm	enzyme
0.406	270		AMPD1	adenosine monophosphate deaminase 1	Cytoplasm	enzyme
-0.347	32352		AMPD2	adenosine monophosphate deaminase 2	Cytoplasm	enzyme
0.484	272		AMPD3	adenosine monophosphate deaminase 3	Cytoplasm	enzyme
1.22	281		AMYP1	amylase alpha pseudogene 1	Other	other
-0.814	32473		ANAPC1	anaphase promoting complex subunit 1	Nucleus	other
-0.58	10218		ANGPTL7	angiopoietin like 7	Extracellular Space	other
0.667	301		ANXA1	annexin A1	Plasma Membrane	enzyme	dasatinib/hydrocortisone, hydrocortisone, hydrocortisone/mitoxantrone, cytarabine/hydrocortisone/methotrexate, hydrocortisone/imatinib, hydrocortisone/prednisone, acyclovir/hydrocortisone
0.286	163		AP2B1	adaptor related protein complex 2 subunit beta 1	Plasma Membrane	transporter
0.215	11154		AP4S1	adaptor related protein complex 4 subunit sigma 1	Cytoplasm	other
-0.177	32334		APIP	APAF1 interacting protein	Cytoplasm	enzyme
1.12	333		APLP1	amyloid beta precursor like protein 1	Extracellular Space	other
0.417	11815		APOD	apolipoprotein D	Extracellular Space	transporter
0.539	99		APOE	apolipoprotein E	Extracellular Space	transporter
-0.786	361		AQP4	aquaporin 4	Plasma Membrane	transporter
-0.484	365		AQP7	aquaporin 7	Plasma Membrane	transporter
-0.665	9938		ARHGAP25	Rho GTPase activating protein 25	Cytoplasm	other
-0.454	32522		ARHGAP26	Rho GTPase activating protein 26	Cytoplasm	other
0.981	9138	D	ARHGEF1	Rho guanine nucleotide exchange factor 1	Cytoplasm	other
-0.519	16801	D	ARHGEF1	Rho guanine nucleotide exchange factor 1	Cytoplasm	other
0.693	7984		ARHGEF5	Rho guanine nucleotide exchange factor 5	Cytoplasm	other
1.039	11872		Art2b	ADP-ribosyltransferase 2b	Plasma Membrane	enzyme
-0.821	11419		ASIC1	acid sensing ion channel subunit 1	Plasma Membrane	ion channel	diclofenac/omeprazole, amiloride, diclofenac/misoprostol, diclofenac, amiloride/hydrochlorothiazide
0.874	11286		ASIP	agouti signaling protein	Extracellular Space	other
-0.308	436		ASLP1	argininosuccinate lyase pseudogene 1	Other	other
-0.344	451		ASS1P6	argininosuccinate synthetase 1 pseudogene 6	Other	other
0.249	453		ASS1P8	argininosuccinate synthetase 1 pseudogene 8	Other	other
1.612	23400		ATP13A2	ATPase cation transporting 13A2	Cytoplasm	transporter
-0.734	23439		ATP1B4	ATPase Na+/K+ transporting family member beta 4	Plasma Membrane	transporter
1.787	489		ATP2A3	ATPase sarcoplasmic/endoplasmic reticulum Ca2+ transporting 3	Cytoplasm	transporter
-0.245	503		ATP5F1AP1	ATP synthase F1 subunit alpha pseudogene 1	Other	other
-0.272	506		ATP5F1B	ATP synthase F1 subunit beta	Cytoplasm	transporter
-0.417	21871		ATP6V0A2	ATPase H+ transporting V0 subunit a2	Cytoplasm	transporter
0.992	538		ATP7A	ATPase copper transporting alpha	Plasma Membrane	transporter
0.287	540		ATP7B	ATPase copper transporting beta	Cytoplasm	transporter
-0.208	549		AUH	AU RNA binding methylglutaconyl-CoA hydratase	Cytoplasm	enzyme
-0.277	550		AUP1	AUP1 lipid droplet regulating VLDL assembly factor	Cytoplasm	other
0.765	25107	D	AVPR1A	arginine vasopressin receptor 1A	Plasma Membrane	G-protein coupled receptor	AVP, SRX246, conivaptan, lypressin, pecavaptan
0.259	552	D	AVPR1A	arginine vasopressin receptor 1A	Plasma Membrane	G-protein coupled receptor	AVP, SRX246, conivaptan, lypressin, pecavaptan
-0.219	558		AXL	AXL receptor tyrosine kinase	Plasma Membrane	kinase	gilteritinib, bosutinib/rituximab, cabozantinib/nivolumab, cabozantinib/crizotinib, INCB081776, bosutinib/ponatinib, bosutinib, cabozantinib, humax-AXL-ADC, DS-1205c, bosutinib/imatinib, ADCT-601, BPI-9016M, cabozantinib/erlotinib, ningetinib, TP-0903, ONO-7475, sitravatinib, SKI-G-801, bemcentinib, cabozantinib/tyrosine kinase inhibitor, RXDX-106, BA3011
0.815	11041		B4GAT1	beta-1,4-glucuronyltransferase 1	Cytoplasm	enzyme
-0.227	573		BAG1	BAG cochaperone 1	Cytoplasm	other
-0.439	581		BAX	BCL2 associated X, apoptosis regulator	Cytoplasm	transporter
-0.246	32399		BBOX1	gamma-butyrobetaine hydroxylase 1	Cytoplasm	enzyme
0.453	428		BBS5	Bardet-Biedl syndrome 5	Cytoplasm	other
0.422	587		BCAT2	branched chain amino acid transaminase 2	Cytoplasm	enzyme
0.372	274		BIN1	bridging integrator 1	Nucleus	other
0.182	7427		BMP6	bone morphogenetic protein 6	Extracellular Space	growth factor
0.458	510		BNIP3L	BCL2 interacting protein 3 like	Cytoplasm	other
0.597	7774		BSN	bassoon presynaptic cytomatrix protein	Plasma Membrane	other
0.648	30079		BTG2	BTG anti-proliferation factor 2	Nucleus	transcription regulator
-0.816	9689		BZW1	basic leucine zipper and W2 domains 1	Cytoplasm	translation regulator
-0.529	715		C1R	complement C1r	Extracellular Space	peptidase	SERPING1
0.473	11238		CA5B	carbonic anhydrase 5B	Cytoplasm	enzyme	hydrochlorothiazide, trichloromethiazide, benzthiazide, sulfacetamide, topiramate, chlorothiazide, acetazolamide, chlorthalidone, methazolamide
-0.39	29865		CABP5	calcium binding protein 5	Cytoplasm	other
0.641	32620		CANX	calnexin	Cytoplasm	other
0.383	824		CAPN2	calpain 2	Cytoplasm	peptidase	alicapistat, BLD-2660
1.711	826		CAPNS1	calpain small subunit 1	Cytoplasm	peptidase
-1.066	25776		CBY1	chibby family member 1, beta catenin antagonist	Cytoplasm	other
-0.37	1234		CCR5	C-C motif chemokine receptor 5 (gene/pseudogene)	Plasma Membrane	G-protein coupled receptor	PRO 140, ancriviroc, vicriviroc, maraviroc, ECI301, BMS-813160
0.341	9398		CD101	CD101 molecule	Plasma Membrane	other
-0.673	968		CD68	CD68 molecule	Plasma Membrane	other
0.596	10225		CD96	CD96 molecule	Plasma Membrane	other
4.854	26367		CEACAM1	CEA cell adhesion molecule 1	Plasma Membrane	transporter	anti-CEACAM1 monoclonal antibody CM-24
0.785	2491		CENPI	centromere protein I	Nucleus	other
-1.866	11190		CEP250	centrosomal protein 250	Nucleus	other
0.868	812		CETN2	centrin 2	Nucleus	enzyme
-1.743	12627		CFC1/CFC1B	cripto, FRL-1, cryptic family 1	Extracellular Space	other
-0.337	32497		CHSY1	chondroitin sulfate synthase 1	Cytoplasm	enzyme
-0.487	1183		CLCN4	chloride voltage-gated channel 4	Plasma Membrane	ion channel
-0.237	4865		CLCN5	chloride voltage-gated channel 5	Plasma Membrane	ion channel
-0.938	9075		CLDN2	claudin 2	Plasma Membrane	other
-0.214	1364		CLDN4	claudin 4	Plasma Membrane	transmembrane receptor
0.552	1193		CLIC2	chloride intracellular channel 2	Cytoplasm	enzyme
-0.378	32537		CLTC	clathrin heavy chain	Plasma Membrane	other
-1.331	8218		CLTCL1	clathrin heavy chain like 1	Plasma Membrane	other
-0.22	1261		CNGA3	cyclic nucleotide gated channel subunit alpha 3	Plasma Membrane	ion channel
0.184	8161		COIL	coilin	Nucleus	enzyme
0.445	315		COL2A1	collagen type II alpha 1 chain	Extracellular Space	other	collagenase clostridium histolyticum
-0.297	1282		COL4A1	collagen type IV alpha 1 chain	Extracellular Space	other	collagenase clostridium histolyticum
-0.476	11316		COPE	COPI coat complex subunit epsilon	Cytoplasm	transporter
1.975	32272		COQ5	coenzyme Q5, methyltransferase	Cytoplasm	enzyme
-0.349	32239		COQ8B	coenzyme Q8B	Cytoplasm	kinase
0.387	9377		COX5A	cytochrome c oxidase subunit 5A	Cytoplasm	enzyme
-0.34	1344		COX6B1P4	cytochrome c oxidase subunit 6B1 pseudogene 4	Other	other
0.556	9165		COX7A2L	cytochrome c oxidase subunit 7A2 like	Cytoplasm	enzyme
-0.271	1348		COX7A2P2	cytochrome c oxidase subunit 7A2 pseudogene 2	Cytoplasm	other
-1.486	1356		CP	ceruloplasmin	Extracellular Space	enzyme
-1.517	1358		CPA2	carboxypeptidase A2	Extracellular Space	peptidase
-0.701	9362		CPNE6	copine 6	Plasma Membrane	transporter
-0.515	1378		CR1	complement C3b/C4b receptor 1 (Knops blood group)	Plasma Membrane	transmembrane receptor
0.464	167		CRISP1	cysteine rich secretory protein 1	Extracellular Space	other
-0.461	24273		CRYAA/CRYAA2	crystallin alpha A	Cytoplasm	other
-0.367	8146		CRYBA1	crystallin beta A1	Other	other
0.121	32592		CRYL1	crystallin lambda 1	Cytoplasm	enzyme
0.668	7882		CSRP2	cysteine and glycine rich protein 2	Nucleus	other
-0.233	1497		CTNS	cystinosin, lysosomal cystine transporter	Cytoplasm	transporter
0.245	32341		CTSB	cathepsin B	Cytoplasm	peptidase
0.66	8029		CUBN	cubilin	Plasma Membrane	transmembrane receptor
0.178	8065		CUL5	cullin 5	Nucleus	ion channel
-0.565	2493		CXCL1	C-X-C motif chemokine ligand 1	Extracellular Space	cytokine
1.002	3576		CXCL8	C-X-C motif chemokine ligand 8	Extracellular Space	cytokine	BMS-986253
-0.319	25146		CYP17A1	cytochrome P450 family 17 subfamily A member 1	Cytoplasm	enzyme	abiraterone acetate, abiraterone, abiraterone/prednisolone, CFG-920, ketoconazole, orteronel, CYP17A1 inhibitor, seviteronel
0.184	5135		CYP27B1	cytochrome P450 family 27 subfamily B member 1	Cytoplasm	enzyme
-1.029	1563		CYP2C19	cytochrome P450 family 2 subfamily C member 19	Cytoplasm	enzyme	stiripentol
-0.558	8164	D	CYTH1	cytohesin 1	Cytoplasm	other
0.187	9267	D	CYTH1	cytohesin 1	Cytoplasm	other
0.622	13170		DBP	D-box binding PAR bZIP transcription factor	Nucleus	transcription regulator
-0.39	9201		DCLK1	doublecortin like kinase 1	Plasma Membrane	kinase
-0.322	1640		DCTN2	dynactin subunit 2	Cytoplasm	other
-0.286	32281		DDAH1	dimethylarginine dimethylaminohydrolase 1	Cytoplasm	enzyme
-1.469	10521		DDX17	DEAD-box helicase 17	Nucleus	enzyme
-0.442	32464		DDX46	DEAD-box helicase 46	Nucleus	enzyme
-0.667	13219		Defa-rs10	defensin, alpha, related sequence 10	Extracellular Space	other
0.487	1718		DHCR24	24-dehydrocholesterol reductase	Cytoplasm	enzyme
-0.554	13360		DHCR7	7-dehydrocholesterol reductase	Cytoplasm	enzyme
0.26	1722		DHFR2	dihydrofolate reductase 2	Cytoplasm	enzyme
0.239	1730		DIAPH2	diaphanous related formin 2	Cytoplasm	other
-0.698	1736		DKC1	dyskerin pseudouridine synthase 1	Nucleus	enzyme
0.812	30197		DKK1	dickkopf WNT signaling pathway inhibitor 1	Extracellular Space	growth factor	DKN-01, BHQ880
0.392	14627		DLGAP1	DLG associated protein 1	Plasma Membrane	other
-1.304	1743		DLST	dihydrolipoamide S-succinyltransferase	Cytoplasm	enzyme
-0.709	1745		DLX1	distal-less homeobox 1	Nucleus	transcription regulator
2.957	30585		DLX3	distal-less homeobox 3	Nucleus	transcription regulator
-0.349	1761		DMRT1	doublesex and mab-3 related transcription factor 1	Nucleus	transcription regulator
0.517	9186		DNAJB6	DnaJ heat shock protein family (Hsp40) member B6	Nucleus	transcription regulator
-0.204	22792		DNAJC2	DnaJ heat shock protein family (Hsp40) member C2	Nucleus	transcription regulator
-0.657	1759		DNM1	dynamin 1	Cytoplasm	enzyme
-0.657	1785		DNM2	dynamin 2	Plasma Membrane	enzyme
1.031	27261		DOK3	docking protein 3	Cytoplasm	other
1.467	18304		DOK7	docking protein 7	Extracellular Space	other
-0.437	23033		DOP1A	DOP1 leucine zipper like protein A	Cytoplasm	other
-0.958	1799		DPAGT1	dolichyl-phosphate N-acetylglucosaminephosphotransferase 1	Cytoplasm	enzyme
0.275	8110		DPF3	double PHD fingers 3	Nucleus	other
-0.676	1801		DPH1	diphthamide biosynthesis 1	Cytoplasm	other
0.327	1810		DR1	down-regulator of transcription 1	Nucleus	transcription regulator
0.598	4733		DRG1	developmentally regulated GTP binding protein 1	Cytoplasm	enzyme
-0.656	1821		DRP2	dystrophin related protein 2	Plasma Membrane	other
-0.421	7888		DSPP	dentin sialophosphoprotein	Extracellular Space	other
-0.913	1837		DTNA	dystrobrevin alpha	Plasma Membrane	other
-1.121	1838		DTNB	dystrobrevin beta	Plasma Membrane	other
0.937	1841	D	DTYMK	deoxythymidylate kinase	Cytoplasm	kinase
-0.466	9102	D	DTYMK	deoxythymidylate kinase	Cytoplasm	kinase
-0.469	1843		DUSP1	dual specificity phosphatase 1	Nucleus	phosphatase
1.087	13537		DUSP2	dual specificity phosphatase 2	Nucleus	phosphatase
-0.806	1845		DUSP3	dual specificity phosphatase 3	Cytoplasm	phosphatase
-0.65	1850		DUSP8	dual specificity phosphatase 8	Nucleus	phosphatase
-0.533	1854		DUT	deoxyuridine triphosphatase	Nucleus	enzyme	TAS-114
-0.197	3969		DYSF	dysferlin	Plasma Membrane	other
0.539	11319		ECD	ecdysoneless cell cycle regulator	Nucleus	transcription regulator
-0.205	1915		EEF1A1	eukaryotic translation elongation factor 1 alpha 1	Cytoplasm	translation regulator
0.361	1930		EEF1A1P14	eukaryotic translation elongation factor 1 alpha 1 pseudogene 14	Other	other
-0.656	1917		EEF1A2	eukaryotic translation elongation factor 1 alpha 2	Cytoplasm	translation regulator
0.325	1935		EEF1B2P3	eukaryotic translation elongation factor 1 beta 2 pseudogene 3	Other	other
-1.162	9606	D	EIF3G	eukaryotic translation initiation factor 3 subunit G	Cytoplasm	other
-0.743	27558	D	EIF3G	eukaryotic translation initiation factor 3 subunit G	Cytoplasm	other
-0.726	24333		ENO1	enolase 1	Cytoplasm	enzyme
-0.312	2025		ENO1P1	enolase 1 pseudogene 1	Other	other
0.717	1969		EPHA2	EPH receptor A2	Plasma Membrane	kinase	blinatumomab/dasatinib, dasatinib/hydrocortisone, dasatinib/filgrastim, dasatinib/dexamethasone, regorafenib, cytarabine/dasatinib/dexamethasone/methotrexate, dasatinib/rituximab, cytarabine/dasatinib/filgrastim/fludarabine phosphate, dasatinib/6-mercaptopurine/methotrexate, DS-8895a, dasatinib/nilotinib, cytarabine/dasatinib/filgrastim/fludarabine phosphate/idarubicin, dasatinib/prednisone, dasa…
-0.699	7957		EPM2A	EPM2A glucan phosphatase, laforin	Cytoplasm	phosphatase
-0.52	32588		ERP44	endoplasmic reticulum protein 44	Cytoplasm	enzyme
0.298	2100		ESR2	estrogen receptor 2	Nucleus	ligand-dependent nuclear receptor	sulindac/tamoxifen, ethinyl estradiol/ethynodiol diacetate, raloxifene/sulindac, lasofoxifene, genistein, diethylstilbestrol, estradiol valerate, anastrozole/fulvestrant/goserelin/tamoxifen, beta-estradiol, anastrozole/fulvestrant/tamoxifen, trilostane, anastrozole/exemestane/fulvestrant/tamoxifen, goserelin/tamoxifen, exemestane/tamoxifen, ethinyl estradiol/norgestimate, 17-alpha-ethinylestradio…
-0.581	2108		ETFA	electron transfer flavoprotein subunit alpha	Cytoplasm	transporter
-0.302	32585		ETNK1	ethanolamine kinase 1	Cytoplasm	kinase
0.554	24357		ETS2	ETS proto-oncogene 2, transcription factor	Nucleus	transcription regulator
5.348	9156		EXO1	exonuclease 1	Nucleus	enzyme
0.407	11340		EXOSC8	exosome component 8	Nucleus	enzyme
0.188	1691		EYA4	EYA transcriptional coactivator and phosphatase 4	Cytoplasm	phosphatase
0.856	7430		EZR	ezrin	Plasma Membrane	other
2.824	16804		FABP4	fatty acid binding protein 4	Cytoplasm	transporter
-1.107	3992		FADS1	fatty acid desaturase 1	Plasma Membrane	enzyme
0.364	11124		FAF1	Fas associated factor 1	Nucleus	other
-1.309	29057		FAM156A/FAM156B	family with sequence similarity 156 member A	Nucleus	other
-0.242	9413		FAM189A2	family with sequence similarity 189 member A2	Other	other
-0.249	29902		FAM216A	family with sequence similarity 216 member A	Other	other
-1.813	26265		FBXO11	F-box protein 11	Cytoplasm	enzyme
0.993	2211		FCGR1CP	Fc fragment of IgG receptor Ic, pseudogene	Plasma Membrane	other
-0.612	2264		FGFR4	fibroblast growth factor receptor 4	Plasma Membrane	kinase	roblitinib, ASP5878, lenvatinib, PRN1371, everolimus/lenvatinib, U3-1784, erdafitinib, fisogatinib, LY2874455, INCB062079, H3B-6527, lenvatinib/pembrolizumab
-0.59	2275		FHL3	four and a half LIM domains 3	Plasma Membrane	other
0.773	26910		FIGLA	folliculogenesis specific bHLH transcription factor	Nucleus	transcription regulator
0.682	2289		FKBP5	FKBP prolyl isomerase 5	Nucleus	enzyme
0.777	2317		FLNB	filamin B	Cytoplasm	other
-1.17	2326		FMO1	flavin containing dimethylaniline monoxygenase 1	Cytoplasm	enzyme
-0.154	2328		FMO3	flavin containing dimethylaniline monoxygenase 3	Cytoplasm	enzyme
-0.248	2330		FMO5	flavin containing dimethylaniline monoxygenase 5	Cytoplasm	enzyme
-0.483	2346		FOLH1	folate hydrolase 1	Plasma Membrane	peptidase	131I-MIP-1095, monoclonal antibody J591, 177Lu-PSMA617, lutetium Lu 177 monoclonal antibody J591, 123I-MIP-1095, MDX1201-A488, iodine I 131 monoclonal antibody muJ591, fluorine F 18 DCFPyL, huJ591, HPN424, MLN2704, AMG-160, APVO414, gallium Ga 68-THP-PSMA, pasotuxizumab, CCW702, REGN5678, lutetium Lu-177 capromab
-0.889	2348		FOLR1	folate receptor alpha	Plasma Membrane	transporter	farletuzumab, OTL38, mirvetuximab soravtansine
1.276	2352		FOLR3	folate receptor gamma	Extracellular Space	other
0.714	2354		FOSB	FosB proto-oncogene, AP-1 transcription factor subunit	Nucleus	transcription regulator
-0.807	2297		FOXD1	forkhead box D1	Nucleus	transcription regulator
-0.333	2311		FOXO1B	forkhead box O1B (pseudogene)	Other	other
1.399	23401		FRAT2	FRAT regulator of WNT signaling pathway 2	Cytoplasm	other
0.452	2483		FRG1	FSHD region gene 1	Nucleus	transporter
-0.249	2497		FTH1P2	ferritin heavy chain 1 pseudogene 2	Other	other
-0.327	4408		FTSJ1	FtsJ RNA 2'-O-methyltransferase 1	Cytoplasm	enzyme
0.368	2517		FUCA1	alpha-L-fucosidase 1	Cytoplasm	enzyme
-0.695	2527		FUT5	fucosyltransferase 5	Cytoplasm	enzyme
-0.929	2529		FUT7	fucosyltransferase 7	Cytoplasm	enzyme
0.474	2533		FYB1	FYN binding protein 1	Nucleus	other
-0.94	7855		FZD5	frizzled class receptor 5	Plasma Membrane	G-protein coupled receptor	wnt-5a mimic hexapeptide foxy-5, vantictumab
-0.35	2553		GABPB1	GA binding protein transcription factor subunit beta 1	Nucleus	transcription regulator
-0.501	2560		GABRB1	gamma-aminobutyric acid type A receptor subunit beta1	Plasma Membrane	ion channel	triazolam, methohexital, nitrazepam, sevoflurane, etomidate, lindane, pagoclone, aspirin/butalbital/caffeine, zolpidem, atropine/hyoscyamine/phenobarbital/scopolamine, phenobarbital, isoflurane, diazepam, halothane, pentobarbital, acetaminophen/butalbital/caffeine/codeine, hyoscyamine/phenobarbital, amobarbital, SEP 174559, desflurane, adinazolam, zaleplon, mephobarbital, pregnenolone, enflurane,…
7.332	7972	D	GARS1	glycyl-tRNA synthetase 1	Cytoplasm	enzyme
2.378	7969	D	GARS1	glycyl-tRNA synthetase 1	Cytoplasm	enzyme
3.144	8209		GATD3A/GATD3B	glutamine amidotransferase like class 1 domain containing 3A	Cytoplasm	other
0.83	14629		GCLC	glutamate-cysteine ligase catalytic subunit	Cytoplasm	enzyme
-0.235	26088		GGA1	golgi associated, gamma adaptin ear containing, ARF binding protein 1	Cytoplasm	transporter
0.589	14657		GLRA4	glycine receptor alpha 4 (pseudogene)	Plasma Membrane	ion channel
-0.236	12621		GPER1	G protein-coupled estrogen receptor 1	Plasma Membrane	G-protein coupled receptor	LNS8801
0.347	14758		GPM6B	glycoprotein M6B	Plasma Membrane	other
0.436	9380		GRHPR	glyoxylate and hydroxypyruvate reductase	Cytoplasm	enzyme
-0.571	2936		GSR	glutathione-disulfide reductase	Cytoplasm	enzyme	carmustine/prednisone, carmustine
2.528	2939		GSTA2	glutathione S-transferase alpha 2	Cytoplasm	enzyme
0.314	15019		H2-Q8	histocompatibility 2, Q region locus 8	Plasma Membrane	other
-0.746	8290		H3-4	H3.4 histone	Nucleus	other
0.267	15263		H3C15	H3 clustered histone 15	Nucleus	other
1.003	26283		HAPLN3	hyaluronan and proteoglycan link protein 3	Extracellular Space	other
2.55	32461		HDAC6	histone deacetylase 6	Nucleus	transcription regulator	ricolinostat, pyroxamide, bortezomib/vorinostat, tributyrin, trametinib/vorinostat, KA2507, belinostat, vorinostat
-0.913	3113		HLA-DPA1	major histocompatibility complex, class II, DP alpha 1	Plasma Membrane	transmembrane receptor
-0.371	3115		HLA-DPB1	major histocompatibility complex, class II, DP beta 1	Plasma Membrane	transmembrane receptor
0.64	7924		HLA-DQB1	major histocompatibility complex, class II, DQ beta 1	Plasma Membrane	other
-0.343	3123		HLA-DRB1	major histocompatibility complex, class II, DR beta 1	Plasma Membrane	transmembrane receptor	apolizumab
-0.568	3125		HLA-DRB3	major histocompatibility complex, class II, DR beta 3	Cytoplasm	other
0.353	3127		HLA-DRB5	major histocompatibility complex, class II, DR beta 5	Plasma Membrane	transmembrane receptor
-0.917	3129		HLA-DRB7	major histocompatibility complex, class II, DR beta 7 (pseudogene)	Other	other
-1.025	3135		HLA-G	major histocompatibility complex, class I, G	Plasma Membrane	other
-0.676	3157		HMGCS1	3-hydroxy-3-methylglutaryl-CoA synthase 1	Cytoplasm	enzyme
0.795	3151		HMGN2	high mobility group nucleosomal binding domain 2	Nucleus	other
0.292	10949		HNRNPA0	heterogeneous nuclear ribonucleoprotein A0	Nucleus	other
1.002	11100		HNRNPUL1	heterogeneous nuclear ribonucleoprotein U like 1	Nucleus	other
-0.54	32582		HSD17B4	hydroxysteroid 17-beta dehydrogenase 4	Cytoplasm	enzyme
0.72	21361		HSP90B1	heat shock protein 90 beta family member 1	Cytoplasm	other	cisplatin, retaspimycin, alvespimycin
0.136	7190		HSP90B2P	heat shock protein 90 beta family member 2, pseudogene	Other	other
0.349	27129		HSPB7	heat shock protein family B (small) member 7	Cytoplasm	other
0.26	15561		HTR3A	5-hydroxytryptamine receptor 3A	Plasma Membrane	ion channel	netupitant/palonosetron, procaine, dexamethasone/granisetron, dexamethasone/netupitant/palonosetron, vortioxetine, dolasetron, ergotamine, cisapride, alosetron, granisetron, dexamethasone/granisetron/haloperidol, D-tubocurarine, aprepitant/granisetron, dexamethasone/ondansetron, dexamethasone/palonosetron, ondansetron, aprepitant/dexamethasone/granisetron, mirtazapine, aprepitant/dexamethasone/pa…
0.957	9177		HTR3B	5-hydroxytryptamine receptor 3B	Plasma Membrane	ion channel	dexamethasone/granisetron, dolasetron, ergotamine, alosetron, cisapride, granisetron, D-tubocurarine, dexamethasone/ondansetron, aprepitant/granisetron, dexamethasone/palonosetron, ondansetron, aprepitant/dexamethasone/granisetron, mirtazapine, aprepitant/dexamethasone/palonosetron, fenfluramine, aprepitant/palonosetron, palonosetron, aprepitant/ondansetron, aprepitant/dexamethasone/ondansetron
-0.395	2537		IFI6	interferon alpha inducible protein 6	Cytoplasm	other
0.159	8005		IFNA2	interferon alpha 2	Extracellular Space	cytokine
-0.175	11020		IFT27	intraflagellar transport 27	Extracellular Space	enzyme
0.319	25685		IGFBP1	insulin like growth factor binding protein 1	Extracellular Space	other
0.555	8116		IGH	immunoglobulin heavy locus	Other	other
0.268	28335		IGHD1OR15-1A	immunoglobulin heavy diversity 1/OR15-1A (non-functional)	Other	other
-0.253	28499		IGHD3-10	immunoglobulin heavy diversity 3-10	Other	other
0.384	28481		IGHJ2	immunoglobulin heavy joining 2	Other	other
1.474	28323		IGHV1OR15-3	immunoglobulin heavy variable 1/OR15-3 (pseudogene)	Other	other
0.819	28320		IGHV1OR15-6	immunoglobulin heavy variable 1/OR15-6 (pseudogene)	Other	other
0.193	28424		IGHV3-48	immunoglobulin heavy variable 3-48	Other	other
1.558	28305		IGHV3OR16-11	immunoglobulin heavy variable 3/OR16-11 (pseudogene)	Other	other
0.255	28308		IGHV3OR16-8	immunoglobulin heavy variable 3/OR16-8 (non-functional)	Other	other
0.621	28381		IGHV7-40	immunoglobulin heavy variable 7-40 (pseudogene)	Other	other
1.909	28372		IGHVII-28-1	immunoglobulin heavy variable (II)-28-1 (pseudogene)	Other	other
0.385	28362		IGHVII-53-1	immunoglobulin heavy variable (II)-53-1 (pseudogene)	Other	other
0.292	28359		IGHVII-65-1	immunoglobulin heavy variable (II)-65-1 (pseudogene)	Other	other
0.298	28356		IGHVII-78-1	immunoglobulin heavy variable (II)-78-1 (pseudogene)	Other	other
0.442	28350		IGHVIII-16-1	immunoglobulin heavy variable (III)-16-1 (pseudogene)	Other	other
0.685	28347		IGHVIII-26-1	immunoglobulin heavy variable (III)-26-1 (pseudogene)	Other	other
-0.235	28344		IGHVIII-47-1	immunoglobulin heavy variable (III)-47-1 (pseudogene)	Other	other
0.781	28353		IGHVIII-5-2	immunoglobulin heavy variable (III)-5-2 (pseudogene)	Other	other
-0.231	28341		IGHVIII-67-3	immunoglobulin heavy variable (III)-67-3 (pseudogene)	Other	other
-0.627	28338		IGHVIII-82	immunoglobulin heavy variable (III)-82 (pseudogene)	Other	other
-0.359	3535		IGL	immunoglobulin lambda locus	Nucleus	other
0.877	28802		IGLV3-12	immunoglobulin lambda variable 3-12	Other	other
-0.357	3587		IL10RA	interleukin 10 receptor subunit alpha	Plasma Membrane	transmembrane receptor
0.227	3593		IL12B	interleukin 12B	Extracellular Space	cytokine	methotrexate/ustekinumab, ustekinumab
0.182	3600		IL15	interleukin 15	Extracellular Space	cytokine	ALT-803
-0.381	3602		IL2RB	interleukin 2 receptor subunit beta	Plasma Membrane	transmembrane receptor	denileukin diftitox, aldesleukin, bempegaldesleukin, monoclonal antibody Mik-Beta-1, daclizumab
1.077	3578		IL9	interleukin 9	Extracellular Space	cytokine
-0.371	3626		INHBC	inhibin subunit beta C	Extracellular Space	growth factor
-0.737	9171		INMT	indolethylamine N-methyltransferase	Cytoplasm	enzyme
-0.848	3632		INPP5A	inositol polyphosphate-5-phosphatase A	Plasma Membrane	phosphatase
-0.959	3636		INPPL1	inositol polyphosphate phosphatase like 1	Cytoplasm	phosphatase
-1.312	10022		INSL5	insulin like 5	Extracellular Space	other
0.331	10265		IRX5	iroquois homeobox 5	Nucleus	transcription regulator
-0.465	32513		ISCA1	iron-sulfur cluster assembly 1	Cytoplasm	other
0.209	22801		ITGA11	integrin subunit alpha 11	Plasma Membrane	other
-1.106	32275		ITGA6	integrin subunit alpha 6	Plasma Membrane	transmembrane receptor
-0.548	23421		ITGB3BP	integrin subunit beta 3 binding protein	Nucleus	other
-0.451	25724		ITGB4	integrin subunit beta 4	Plasma Membrane	transmembrane receptor
0.386	9452		ITM2A	integral membrane protein 2A	Plasma Membrane	other
-0.474	10932		ITM2B	integral membrane protein 2B	Plasma Membrane	other
0.454	20403		ITSN2	intersectin 2	Cytoplasm	other
0.317	24513		IVD	isovaleryl-CoA dehydrogenase	Cytoplasm	enzyme
-0.239	25736		KCNB1	potassium voltage-gated channel subfamily B member 1	Plasma Membrane	ion channel	dalfampridine
-1.326	9992		KCNE2	potassium voltage-gated channel subfamily E regulatory subunit 2	Plasma Membrane	ion channel	amiodarone, nicorandil
-0.252	4027		KCNH2	potassium voltage-gated channel subfamily H member 2	Plasma Membrane	ion channel	dofetilide, sotalol, pimozide, amiodarone, quinidine, procainamide, amitriptyline, propafenone, ibutilide, dextromethorphan/quinidine, halofantrine
0.212	16522		KCNJ6	potassium inwardly rectifying channel subfamily J member 6	Plasma Membrane	ion channel
-0.518	9132		KCNQ4	potassium voltage-gated channel subfamily Q member 4	Plasma Membrane	ion channel
-2.082	23388		KDM3A	lysine demethylase 3A	Nucleus	transcription regulator
-0.231	547		KIF1A	kinesin family member 1A	Cytoplasm	other
0.311	11127		KIF3A	kinesin family member 3A	Cytoplasm	enzyme
0.203	22810		KIF5A	kinesin family member 5A	Cytoplasm	transporter
0.817	16582		KIFC3	kinesin family member C3	Cytoplasm	enzyme
1.653	9314		KLF4	Kruppel like factor 4	Nucleus	transcription regulator
-1.705	16624		KLK3	kallikrein related peptidase 3	Extracellular Space	peptidase
-0.422	17353	D	KMT2A	lysine methyltransferase 2A	Nucleus	transcription regulator	KO-539
-0.22	25070	D	KMT2A	lysine methyltransferase 2A	Nucleus	transcription regulator	KO-539
-0.462	11133		KPTN	kaptin, actin binding protein	Plasma Membrane	other
-0.215	3893		KRT6B	keratin 6B	Cytoplasm	other
0.861	16690		KRT7	keratin 7	Cytoplasm	other
-1.012	3909		LAMA3	laminin subunit alpha 3	Extracellular Space	other
0.272	3911		LAMA5	laminin subunit alpha 5	Extracellular Space	other
-0.336	3913		LAMB2	laminin subunit beta 2	Extracellular Space	enzyme
-0.415	22798		LAMB4	laminin subunit beta 4	Other	other
0.249	3929		LBP	lipopolysaccharide binding protein	Plasma Membrane	transporter
1.004	3939		LDHA	lactate dehydrogenase A	Cytoplasm	enzyme
-0.196	3943		LDHAP4	lactate dehydrogenase A pseudogene 4	Other	other
-0.465	3951		LEF1	lymphoid enhancer binding factor 1	Nucleus	transcription regulator
1.422	16846		LEP	leptin	Extracellular Space	growth factor
-0.7	3953		LEPR	leptin receptor	Plasma Membrane	transmembrane receptor	recombinant-methionyl human leptin
0.201	30158		LFNG	LFNG O-fucosylpeptide 3-beta-N-acetylglucosaminyltransferase	Cytoplasm	enzyme
0.454	3958		LGALS3	galectin 3	Extracellular Space	other	GCS-100, GR-MD-02
-0.978	16858		LGALS7/LGALS7B	galectin 7	Extracellular Space	other
-0.913	16876		LHX9	LIM homeobox 9	Nucleus	transcription regulator
-0.31	16885		LIMK1	LIM domain kinase 1	Cytoplasm	kinase	cobimetinib/encorafenib, dabrafenib/panitumumab/trametinib, dabrafenib/trametinib, dabrafenib/trametinib/vemurafenib, encorafenib/panitumumab, encorafenib, binimetinib/cetuximab/encorafenib, binimetinib/encorafenib/panitumumab, cetuximab/dabrafenib/trametinib, dabrafenib/panitumumab, dabrafenib/ipilimumab/trametinib, dabrafenib, cetuximab/encorafenib, cobimetinib/dabrafenib, binimetinib/encorafen…
-0.407	3990		LIPC	lipase C, hepatic type	Extracellular Space	enzyme
-0.534	16954		LIPH	lipase H	Extracellular Space	enzyme
0.512	3998		LMAN1	lectin, mannose binding 1	Cytoplasm	other
0.182	3999		LMNB2	lamin B2	Nucleus	other
0.264	32635		LOC100362339	ribosomal protein S19-like	Cytoplasm	other
-0.454	4019		LPAL1	lipoprotein(a) like 1	Other	other
-0.64	9663		LPIN2	lipin 2	Nucleus	phosphatase
-0.318	4023		LPL	lipoprotein lipase	Cytoplasm	enzyme	lovastatin/niacin, nicotinic acid/pioglitazone, atorvastatin/niacin, nicotinic acid, tyloxapol
0.189	4036		LRP2	LDL receptor related protein 2	Plasma Membrane	transporter
-0.913	32552		LRP4	LDL receptor related protein 4	Extracellular Space	other
1.264	7804	D	LRP8	LDL receptor related protein 8	Plasma Membrane	transmembrane receptor
0.374	16966	D	LRP8	LDL receptor related protein 8	Plasma Membrane	transmembrane receptor
-1.254	16978		LRRFIP1	LRR binding FLII interacting protein 1	Cytoplasm	transcription regulator
-0.397	32540		Lrrfip2	leucine rich repeat (in FLII) interacting protein 2	Other	other
0.126	4045		LSAMP	limbic system associated membrane protein	Plasma Membrane	other
0.229	4047		LSS	lanosterol synthase	Cytoplasm	enzyme	oxiconazole
-0.422	4049		LTA	lymphotoxin alpha	Extracellular Space	cytokine	etanercept/methotrexate, etanercept
-0.36	16993		LTA4H	leukotriene A4 hydrolase	Cytoplasm	enzyme
-0.673	16999		LTBP4	latent transforming growth factor beta binding protein 4	Extracellular Space	growth factor
1.069	7798		LUZP1	leucine zipper protein 1	Nucleus	other
-0.446	17065		Ly6a (includes others)	lymphocyte antigen 6 complex, locus A	Plasma Membrane	other
-0.155	4062		LY6H	lymphocyte antigen 6 family member H	Plasma Membrane	other
-0.743	17089		LYAR	Ly1 antibody reactive	Plasma Membrane	other
0.391	10434		LYPLA1	lysophospholipase 1	Cytoplasm	enzyme
4.209	11178		LZTS1	leucine zipper tumor suppressor 1	Nucleus	other
-0.313	4081		MAB21L1	mab-21 like 1	Nucleus	other
-0.413	4097	D	MAFG	MAF bZIP transcription factor G	Nucleus	transcription regulator
0.225	17134	D	MAFG	MAF bZIP transcription factor G	Nucleus	transcription regulator
6.988	7975		MAFK	MAF bZIP transcription factor K	Nucleus	transcription regulator
-0.35	4099		MAG	myelin associated glycoprotein	Plasma Membrane	other
0.433	9174		MAGEA10-MAGEA5/MAGEA5	MAGE family member A5	Other	other
-0.181	17149		MAGOH	mago homolog, exon junction complex subunit	Nucleus	other
0.434	7873		MANF	mesencephalic astrocyte derived neurotrophic factor	Extracellular Space	other
-1.058	32257		MAP2K3	mitogen-activated protein kinase kinase 3	Cytoplasm	kinase
-1.659	11184		MAP4K1	mitogen-activated protein kinase kinase kinase kinase 1	Cytoplasm	kinase
3.295	29513		MAPK13	mitogen-activated protein kinase 13	Cytoplasm	kinase	talmapimod
-0.376	8152		MAPT	microtubule associated protein tau	Plasma Membrane	other
-0.468	17362		Marcksl1-ps5	MARCKS-like 1, pseudogene 5	Other	other
-0.257	8203		MC3R	melanocortin 3 receptor	Plasma Membrane	G-protein coupled receptor	bremelanotide
0.734	17227		Mcpt4	mast cell protease 4	Other	peptidase
-0.318	17233		Mcptl	mast cell protease-like	Other	peptidase
0.452	29969		MDFIC	MyoD family inhibitor domain containing	Nucleus	other
0.731	30277		MDK	midkine	Extracellular Space	growth factor
0.563	4199		ME1	malic enzyme 1	Cytoplasm	enzyme
0.518	17251	D	MECOM	MDS1 and EVI1 complex locus	Nucleus	transcription regulator
0.409	4197	D	MECOM	MDS1 and EVI1 complex locus	Nucleus	transcription regulator
0.406	17257		MECP2	methyl-CpG binding protein 2	Nucleus	transcription regulator
-0.224	9968		MED12	mediator complex subunit 12	Nucleus	transcription regulator
1.101	9282		MED14	mediator complex subunit 14	Nucleus	transcription regulator
-0.304	17260		MEF2C	myocyte enhancer factor 2C	Nucleus	transcription regulator
0.353	17263		Meg3	maternally expressed 3	Other	other
-0.498	17287		MEP1A	meprin A subunit alpha	Plasma Membrane	peptidase
0.53	9848		MFAP3L	microfibril associated protein 3 like	Nucleus	other
0.846	10227		MFSD10	major facilitator superfamily domain containing 10	Nucleus	transporter
1.055	11343		MGLL	monoglyceride lipase	Plasma Membrane	enzyme
-0.643	4257		MGST1	microsomal glutathione S-transferase 1	Cytoplasm	enzyme
-0.233	29787		MIEF1	mitochondrial elongation factor 1	Cytoplasm	other
0.138	17323		Mif-ps	macrophage migration inhibitory factor, pseudogene	Other	other
0.456	17320		Mif-ps1	macrophage migration inhibitory factor, pseudogene 1	Other	other
-0.215	17347		MKNK2	MAPK interacting serine/threonine kinase 2	Cytoplasm	kinase	ETC-1907206, tomivosertib
-0.627	4319		MMP10	matrix metallopeptidase 10	Extracellular Space	peptidase	marimastat
-0.589	4436		MSH2	mutS homolog 2	Nucleus	enzyme
1.366	17692	D	MSL3	MSL complex subunit 3	Nucleus	transcription regulator
0.407	10943	D	MSL3	MSL complex subunit 3	Nucleus	transcription regulator
0.419	4482		MSRA	methionine sulfoxide reductase A	Cytoplasm	enzyme
-0.412	22921		MSRB2	methionine sulfoxide reductase B2	Cytoplasm	enzyme
-1.44	11204		MST1L	macrophage stimulating 1 like	Other	other
-0.622	11210		MST1P2	macrophage stimulating 1 pseudogene 2	Other	other
2.079	17701	D	MSX1	msh homeobox 1	Nucleus	transcription regulator
0.456	4487	D	MSX1	msh homeobox 1	Nucleus	transcription regulator
0.356	17710		MT-CO3	cytochrome c oxidase III	Cytoplasm	enzyme
-0.738	4489		MT1A	metallothionein 1A	Cytoplasm	other
-0.614	4532		MT1P3	metallothionein 1 pseudogene 3	Other	other
-1.829	4502		MT2A	metallothionein 2A	Cytoplasm	other
-0.181	9219		MTA2	metastasis associated 1 family member 2	Nucleus	transcription regulator
3.369	7978		MTERF1	mitochondrial transcription termination factor 1	Cytoplasm	transcription regulator
-0.625	32408		MTMR10	myotubularin related protein 10	Cytoplasm	other
0.546	9108		MTMR7	myotubularin related protein 7	Cytoplasm	phosphatase
0.962	17774		MTR	5-methyltetrahydrofolate-homocysteine methyltransferase	Cytoplasm	enzyme	mecobalamin, hydroxocobalamin, cyanocobalamin
0.891	4547		MTTP	microsomal triglyceride transfer protein	Cytoplasm	transporter	hesperetin, lomitapide
-0.244	10070		MUC12	mucin 12, cell surface associated	Cytoplasm	other
-0.535	16918		MYCL	MYCL proto-oncogene, bHLH transcription factor	Nucleus	transcription regulator
0.868	25745		Myh9	myosin, heavy chain 9	Cytoplasm	enzyme
1.451	1695		MYH9	myosin heavy chain 9	Cytoplasm	enzyme
-1.128	32328		NADSYN1	NAD synthetase 1	Cytoplasm	enzyme
-1.091	17939		NAGA	alpha-N-acetylgalactosaminidase	Cytoplasm	enzyme
1.02	17948		NAIP	NLR family apoptosis inhibitory protein	Cytoplasm	other
0.716	18257		NCAM2	neural cell adhesion molecule 2	Plasma Membrane	other
-0.922	4689		NCF4	neutrophil cytosolic factor 4	Cytoplasm	enzyme
0.474	17978		NCOA2	nuclear receptor coactivator 2	Nucleus	transcription regulator
-0.454	4693		NDP	norrin cystine knot growth factor NDP	Extracellular Space	growth factor
-0.345	4699		NDUFA5P1	NADH:ubiquinone oxidoreductase subunit A5 pseudogene 1	Other	other
-0.483	32434		NDUFB7	NADH:ubiquinone oxidoreductase subunit B7	Cytoplasm	enzyme
-1.006	29478		Ndufs6	NADH:ubiquinone oxidoreductase subunit S6	Cytoplasm	enzyme
0.408	4730		NDUFV2P1	NADH:ubiquinone oxidoreductase core subunit V2 pseudogene 1	Other	other
-0.282	4747		NEFL	neurofilament light	Cytoplasm	other
-0.308	4745		NELL1	neural EGFL like 1	Extracellular Space	growth factor
-0.356	4759		NEU2	neuraminidase 2	Cytoplasm	enzyme
-0.508	32573		NIPSNAP2	nipsnap homolog 2	Plasma Membrane	other
0.637	9111		NMI	N-myc and STAT interactor	Cytoplasm	transcription regulator
-0.652	4857		NOVA1	NOVA alternative splicing regulator 1	Nucleus	other
0.492	264		NPR2	natriuretic peptide receptor 2	Plasma Membrane	G-protein coupled receptor	nesiritide
0.359	18167		NPY2R	neuropeptide Y receptor Y2	Plasma Membrane	G-protein coupled receptor	peptide YY 3-36
-0.178	29471		Npy4r	neuropeptide Y receptor Y4	Plasma Membrane	G-protein coupled receptor
0.298	7181		NR2C1	nuclear receptor subfamily 2 group C member 1	Nucleus	transcription regulator
-0.283	18227		NR4A2	nuclear receptor subfamily 4 group A member 2	Nucleus	ligand-dependent nuclear receptor
1.246	18182		NRG2	neuregulin 2	Extracellular Space	growth factor
-0.67	11270		NRM	nurim	Nucleus	other
1.685	18188		NRTN	neurturin	Extracellular Space	growth factor
0.251	7370		NT5C	5', 3'-nucleotidase, cytosolic	Cytoplasm	phosphatase
0.292	25730	D	NTF4	neurotrophin 4	Extracellular Space	growth factor
-0.266	4909	D	NTF4	neurotrophin 4	Extracellular Space	growth factor
0.322	4911		NTF6B	neurotrophin 6 beta (pseudogene)	Other	other
0.764	18224		NUP214	nucleoporin 214	Nucleus	transporter
-0.431	11097		NUP42	nucleoporin 42	Nucleus	transporter
0.94	19069		NUP88	nucleoporin 88	Nucleus	transporter
0.574	18230		NXN	nucleoredoxin	Nucleus	enzyme
-0.789	18349		Olfr5	olfactory receptor 5	Plasma Membrane	G-protein coupled receptor
-0.678	4974		OMG	oligodendrocyte myelin glycoprotein	Plasma Membrane	G-protein coupled receptor
0.189	26672		OR6B1	olfactory receptor family 6 subfamily B member 1	Plasma Membrane	G-protein coupled receptor
0.224	9180		OSMR	oncostatin M receptor	Plasma Membrane	transmembrane receptor
-1.987	18424		OTX2	orthodenticle homeobox 2	Nucleus	transcription regulator
-0.257	5018		OXA1L	OXA1L mitochondrial inner membrane protein	Cytoplasm	enzyme
-0.274	5030		P2RY4	pyrimidinergic receptor P2Y4	Plasma Membrane	G-protein coupled receptor
0.944	18451		P4HA1	prolyl 4-hydroxylase subunit alpha 1	Cytoplasm	enzyme
0.235	11240		PADI2	peptidyl arginine deiminase 2	Cytoplasm	enzyme
0.308	29512		PADI4	peptidyl arginine deiminase 4	Cytoplasm	enzyme
-0.261	4679		PANK2	pantothenate kinase 2	Cytoplasm	kinase
-0.358	145		PARP1P2	poly(ADP-ribose) polymerase 1 pseudogene 2	Other	other
0.532	143		PARP4	poly(ADP-ribose) polymerase family member 4	Cytoplasm	enzyme
-0.286	30588		PAX7	paired box 7	Nucleus	transcription regulator
-0.307	7849		PAX8	paired box 8	Nucleus	transcription regulator
-0.244	32567		PBX1	PBX homeobox 1	Nucleus	transcription regulator
-0.136	25121		PCSK2	proprotein convertase subtilisin/kexin type 2	Extracellular Space	peptidase
0.447	5125		PCSK5	proprotein convertase subtilisin/kexin type 5	Extracellular Space	peptidase
1.524	9159		PCSK7	proprotein convertase subtilisin/kexin type 7	Cytoplasm	peptidase
0.205	11235		PDCD10	programmed cell death 10	Cytoplasm	other
-0.538	9141		PDCD5	programmed cell death 5	Nucleus	other
-0.461	5157		PDGFRL	platelet derived growth factor receptor like	Plasma Membrane	kinase
0.487	5161		PDHA2	pyruvate dehydrogenase E1 subunit alpha 2	Nucleus	enzyme
-0.227	8050		PDHX	pyruvate dehydrogenase complex component X	Cytoplasm	enzyme
-0.316	5165		PDK3	pyruvate dehydrogenase kinase 3	Cytoplasm	kinase
-0.786	29951		PDZRN4	PDZ domain containing ring finger 4	Other	other
-0.398	5211		PFKL	phosphofructokinase, liver type	Cytoplasm	kinase
-0.284	5217		PFN2	profilin 2	Cytoplasm	enzyme
0.477	5233		PGK1P2	phosphoglycerate kinase 1, pseudogene 2	Other	other
-0.628	5239		PGM5	phosphoglucomutase 5	Cytoplasm	enzyme
1.054	5241		PGR	progesterone receptor	Nucleus	ligand-dependent nuclear receptor	dydrogesterone, levonorgestrel, norethindrone, ethinyl estradiol/norgestrel, ulipristal acetate, drospirenone, megestrol acetate/tamoxifen, ethinyl estradiol/norgestimate, asoprisnil, beta-estradiol/progesterone, ulipristal, ethynodiol diacetate, dienogest, danazol, estradiol/norethindrone acetate, fluorine F 18 fluoro furanyl norprogesterone, norelgestromin, desogestrel, leuprolide acetate/noret…
1.902	11331		PHB2	prohibitin 2	Cytoplasm	transcription regulator
-0.357	7262		PHLDA2	pleckstrin homology like domain family A member 2	Cytoplasm	other
-0.176	401		PHOX2A	paired like homeobox 2A	Nucleus	transcription regulator
-0.621	22804		PIN4	peptidylprolyl cis/trans isomerase, NIMA-interacting 4	Nucleus	enzyme
-1.357	11142		PKIG	cAMP-dependent protein kinase inhibitor gamma	Other	other
1.147	7996		PLAG1	PLAG1 zinc finger	Nucleus	transcription regulator
0.202	9651		PLCH2	phospholipase C eta 2	Cytoplasm	enzyme
-0.606	5340		PLG	plasminogen	Extracellular Space	peptidase	reteplase, PLAT, 6-aminocaproic acid, tenecteplase, aprotinin, tranexamic acid
0.804	5350		PLN	phospholamban	Cytoplasm	transporter
-1.851	5362		PLXNA2	plexin A2	Plasma Membrane	transmembrane receptor
-1.53	5370		PMCHL2	pro-melanin concentrating hormone like 2 (pseudogene)	Other	other
0.391	1248		PMP22	peripheral myelin protein 22	Plasma Membrane	other
-0.555	5378		PMS1	PMS1 homolog 1, mismatch repair system component	Nucleus	enzyme
-0.465	11310		PNMA2	PNMA family member 2	Nucleus	transporter
-1.835	11201		POLI	DNA polymerase iota	Nucleus	enzyme
-0.254	5436		POLR2G	RNA polymerase II subunit G	Nucleus	enzyme
3.244	5442		POLRMT	RNA polymerase mitochondrial	Cytoplasm	enzyme
0.26	1724		PORCN	porcupine O-acyltransferase	Cytoplasm	enzyme	CGX1321, ETC-1922159, LGK-974
0.444	5460		POU5F1	POU class 5 homeobox 1	Nucleus	transcription regulator
-0.378	20752		POU5F2	POU domain class 5, transcription factor 2	Nucleus	transcription regulator
-0.434	32595		PPIF	peptidylprolyl isomerase F	Cytoplasm	enzyme
0.544	9647		PPM1F	protein phosphatase, Mg2+/Mn2+ dependent 1F	Cytoplasm	phosphatase
-0.634	5526		PPP2R5B	protein phosphatase 2 regulatory subunit B'beta	Cytoplasm	phosphatase
-1.232	5536		PPP5C	protein phosphatase 5 catalytic subunit	Nucleus	phosphatase
4.516	7981	D	PRKAG2	protein kinase AMP-activated non-catalytic subunit gamma 2	Cytoplasm	kinase
0.484	5572	D	PRKAG2	protein kinase AMP-activated non-catalytic subunit gamma 2	Cytoplasm	kinase
0.748	24681		PRKCG	protein kinase C gamma	Cytoplasm	kinase	ingenol mebutate
-0.381	5616		PRKY	protein kinase Y-linked (pseudogene)	Other	other
0.252	20781		PRPF39	pre-mRNA processing factor 39	Nucleus	other
1.267	10594	D	PRPF8	pre-mRNA processing factor 8	Nucleus	other
-0.179	6108	D	PRPF8	pre-mRNA processing factor 8	Nucleus	other
0.572	9081		PRY	PTPN13 like Y-linked	Other	other
-0.601	32269		PSMD5	proteasome 26S subunit, non-ATPase 5	Cytoplasm	other
0.339	9317		PTER	phosphotriesterase related	Cytoplasm	enzyme
1.679	29942		PURG	purine rich element binding protein G	Other	other
0.155	22864		R3HDM2	R3H domain containing 2	Nucleus	other
-0.974	9207		RAD17P1	RAD17 pseudogene 1	Other	other
0.959	9821		RB1CC1	RB1 inducible coiled-coil 1	Nucleus	other
-0.286	27288		RBMXL2	RBMX like 2	Nucleus	other
0.564	32338		RCL1	RNA terminal phosphate cyclase like 1	Nucleus	enzyme
1.176	19693		REG1B	regenerating family member 1 beta	Extracellular Space	other
-0.168	29137		RELN	reelin	Extracellular Space	peptidase
0.47	473		RERE	arginine-glutamic acid dipeptide repeats	Nucleus	transcription regulator
2.426	7807		REV3L	REV3 like, DNA directed polymerase zeta catalytic subunit	Nucleus	enzyme
0.383	19690		RFC5	replication factor C subunit 5	Nucleus	enzyme
-1.078	387		RHOA	ras homolog family member A	Cytoplasm	enzyme
-0.559	32531		RHPN2	rhophilin Rho GTPase binding protein 2	Cytoplasm	other
1.218	19835		Rnrb	ribosomal RNA, fragment B	Other	other
0.573	26825		RNU6-50P	RNA, U6 small nuclear 50, pseudogene	Other	other
0.266	6086		RNY4	RNA, Ro60-associated Y4	Other	other
0.587	26563		ROR1	receptor tyrosine kinase like orphan receptor 1	Plasma Membrane	kinase	cirmtuzumab, VLS-101
-0.68	23322		RPGRIP1L	RPGRIP1 like	Cytoplasm	other
0.82	6142		RPL18A	ribosomal protein L18a	Cytoplasm	other
0.468	6158		RPL28	ribosomal protein L28	Cytoplasm	other
0.333	6160		RPL31	ribosomal protein L31	Cytoplasm	other
0.255	6172		RPL41P5	ribosomal protein L41 pseudogene 5	Other	other
-0.55	6130		RPL7A	ribosomal protein L7a	Cytoplasm	other
1.11	6132		RPL8	ribosomal protein L8	Cytoplasm	other
-0.266	6206		RPS12	ribosomal protein S12	Cytoplasm	other	neomycin
0.213	6218		RPS17	ribosomal protein S17	Cytoplasm	other
-0.142	6224		RPS20	ribosomal protein S20	Cytoplasm	other
-0.261	6228		RPS23	ribosomal protein S23	Cytoplasm	translation regulator
-0.391	6230		RPS25	ribosomal protein S25	Cytoplasm	other
0.243	6234		RPS28	ribosomal protein S28	Cytoplasm	other
-1.144	3917		RPSAP12	ribosomal protein SA pseudogene 12	Cytoplasm	other
0.353	6238		RRBP1	ribosome binding protein 1	Cytoplasm	other
-0.627	6240		RRM1	ribonucleotide reductase catalytic subunit M1	Nucleus	enzyme	L-asparaginase/gemcitabine/oxaliplatin, alemtuzumab/cyclophosphamide/fludarabine phosphate/rituximab, cyclophosphamide/fludarabine phosphate, ribonucleotide reductase inhibitor, cetuximab/gemcitabine, docetaxel/gemcitabine/vincristine, clofarabine/filgrastim/idarubicin, cladribine/cytarabine/filgrastim/idarubicin/plerixafor, cladribine, cytarabine/fludarabine phosphate/oxaliplatin/rituximab, gemc…
1.016	24977		RT1-A3 (includes others)	RT1 class Ib, locus Cl	Other	other
1.271	864		RUNX3	RUNX family transcription factor 3	Nucleus	transcription regulator
0.364	10055		SAE1	SUMO1 activating enzyme subunit 1	Cytoplasm	enzyme
-0.325	25073		SCARB1	scavenger receptor class B member 1	Plasma Membrane	transporter
-0.445	22287		SCGB1A1	secretoglobin family 1A member 1	Extracellular Space	cytokine
4.6	32619		SCN2A	sodium voltage-gated channel alpha subunit 2	Plasma Membrane	ion channel	riluzole, zonisamide
0.401	1221		SCN5A	sodium voltage-gated channel alpha subunit 5	Plasma Membrane	ion channel	lidocaine/prilocaine, bupivacaine/lidocaine, epinephrine/lidocaine, encainide, epinephrine/prilocaine, tocainide, aprindine, quinidine, mephenytoin, oxcarbazepine, flecainide, propafenone, ajmaline, disopyramide, riluzole, moricizine, prilocaine, zonisamide, cocaine, procainamide, amiodarone, ranolazine, dibucaine, carbamazepine, mexiletine, dextromethorphan/quinidine, fosphenytoin, lidocaine, ph…
0.297	20289		SCX	scleraxis bHLH transcription factor	Nucleus	transcription regulator
0.246	17239		SCYL1	SCY1 like pseudokinase 1	Cytoplasm	kinase
-0.401	5235		SDHAF2	succinate dehydrogenase complex assembly factor 2	Extracellular Space	other
-0.525	10952		SEC61B	SEC61 translocon subunit beta	Cytoplasm	transporter
-0.327	22929		SEPHS1	selenophosphate synthetase 1	Other	enzyme
0.809	4068		SH2D1A	SH2 domain containing 1A	Cytoplasm	other
-0.815	30011		SH3KBP1	SH3 domain containing kinase binding protein 1	Cytoplasm	other
0.375	8170		SLC14A2	solute carrier family 14 member 2	Plasma Membrane	transporter
-0.718	9123		SLC16A3	solute carrier family 16 member 3	Plasma Membrane	transporter
-0.562	9120		SLC16A6	solute carrier family 16 member 6	Plasma Membrane	transporter
0.385	9389		SLC22A14	solute carrier family 22 member 14	Plasma Membrane	transporter
0.65	25947		SLC22A23	solute carrier family 22 member 23	Other	transporter
-0.373	32564		SLC25A46	solute carrier family 25 member 46	Cytoplasm	other
0.382	11000		SLC27A3	solute carrier family 27 member 3	Cytoplasm	transporter
-0.231	9153		SLC28A2	solute carrier family 28 member 2	Plasma Membrane	transporter
-0.194	1318		SLC31A2	solute carrier family 31 member 2	Plasma Membrane	transporter
0.438	7355		SLC35A2	solute carrier family 35 member A2	Cytoplasm	enzyme
-0.592	2545		SLC37A4	solute carrier family 37 member 4	Cytoplasm	transporter
-0.52	29985		SLC39A3	solute carrier family 39 member 3	Plasma Membrane	transporter
0.292	7463		SLC4A1	solute carrier family 4 member 1 (Diego blood group)	Plasma Membrane	transporter
-0.301	11254		SLC6A14	solute carrier family 6 member 14	Plasma Membrane	transporter
1.169	4091		SMAD6	SMAD family member 6	Nucleus	transcription regulator
-0.178	4093		SMAD9	SMAD family member 9	Nucleus	transcription regulator
1.133	9126		SMC3	structural maintenance of chromosomes 3	Nucleus	other
0.566	6076		SNORD13P1	small nucleolar RNA, C/D box 13 pseudogene 1	Other	other
-0.161	6082		SNORD20	small nucleolar RNA, C/D box 20	Other	other
0.776	9410		SNRNP40	small nuclear ribonucleoprotein U5 subunit 40	Nucleus	other
-0.332	10174		SORBS3	sorbin and SH3 domain containing 3	Cytoplasm	other
0.551	8149		SOST	sclerostin	Extracellular Space	other	setrusumab, romosozumab
0.546	23013		SPEN	spen family transcriptional repressor	Nucleus	transcription regulator
0.564	20764		Sprr2j-ps	small proline-rich protein 2J, pseudogene	Cytoplasm	other
-0.483	20817		SRPK2	SRSF protein kinase 2	Nucleus	kinase
-0.538	27286		SRPX2	sushi repeat containing protein X-linked 2	Cytoplasm	other
-0.211	8128		ST8SIA2	ST8 alpha-N-acetyl-neuraminide alpha-2,8-sialyltransferase 2	Cytoplasm	enzyme
0.451	20451		ST8SIA3	ST8 alpha-N-acetyl-neuraminide alpha-2,8-sialyltransferase 3	Cytoplasm	enzyme
0.729	3925		STMN1	stathmin 1	Cytoplasm	other
0.741	209		STS	steroid sulfatase	Cytoplasm	enzyme	STX64 compound
0.158	8071		STT3A	STT3 oligosaccharyltransferase complex catalytic subunit A	Plasma Membrane	enzyme
0.56	32217		STXBP5	syntaxin binding protein 5	Plasma Membrane	other
-0.138	29859		SULT4A1	sulfotransferase family 4A member 1	Cytoplasm	enzyme
5.028	11198		SUPT16H	SPT16 homolog, facilitates chromatin remodeling subunit	Nucleus	transcription regulator
0.67	20945		Svs6	seminal vesicle secretory protein 6	Extracellular Space	other
0.96	20958		Sycp1-ps1	synaptonemal complex protein 1, pseudogene 1	Other	other
-1.046	29179		SYN2	synapsin II	Plasma Membrane	other
-0.333	8224		SYN3	synapsin III	Plasma Membrane	other
0.33	29442		SYNJ2BP	synaptojanin 2 binding protein	Cytoplasm	other
0.469	9066		SYT7	synaptotagmin 7	Cytoplasm	transporter
0.921	21337		TACR2	tachykinin receptor 2	Plasma Membrane	G-protein coupled receptor	SR 48968
0.344	4070		TACSTD2	tumor associated calcium signal transducer 2	Plasma Membrane	other	PF-06664178, sacituzumab govitecan, SKB264, datopotamab deruxtecan
0.911	32381		TAT	tyrosine aminotransferase	Cytoplasm	enzyme
-0.169	6899		TBX1	T-box transcription factor 1	Nucleus	transcription regulator
0.418	21382		TBX10	T-box transcription factor 10	Nucleus	transcription regulator
2.821	6926		TBX3	T-box transcription factor 3	Nucleus	transcription regulator
0.324	30073		TBX5	T-box transcription factor 5	Nucleus	transcription regulator
-0.27	6941		TCF19	transcription factor 19	Nucleus	transcription regulator
-0.533	6929		TCF3	transcription factor 3	Nucleus	transcription regulator
-0.476	8059		TCIRG1	T cell immune regulator 1, ATPase H+ transporting V0 subunit a3	Plasma Membrane	enzyme
-0.924	6989		TCTE1	t-complex-associated-testis-expressed 1	Other	other
-0.224	7007		TECTA	tectorin alpha	Extracellular Space	enzyme
-0.617	7010		TEK	TEK receptor tyrosine kinase	Plasma Membrane	kinase	CEP-11981, everolimus/vandetanib, cabozantinib/nivolumab, cabozantinib/crizotinib, glesatinib, vandetanib, bosutinib/hydroxyurea/ponatinib, bosutinib/ponatinib, altiratinib, regorafenib, cabozantinib, ponatinib, cabozantinib/erlotinib, SAR103168, regorafenib/sunitinib, pexmetinib, cabozantinib/tyrosine kinase inhibitor, ponatinib/rituximab, rebastinib, TIE2 inhibitor
-0.486	21730		Tel6p	telomeric sequence, Chr 6, centromere end	Other	other
0.552	21739		TelXqYq1	telomeric sequence, Chr X, Chr Y, q arm 1	Other	other
0.341	7942		TFEB	transcription factor EB	Nucleus	transcription regulator
-0.679	7043		TGFB3	transforming growth factor beta 3	Extracellular Space	growth factor	fresolimumab, AVID200
-0.272	9392		TGFBRAP1	transforming growth factor beta receptor associated protein 1	Cytoplasm	other
0.656	7052		TGM2	transglutaminase 2	Cytoplasm	enzyme
0.525	7058		THBS2	thrombospondin 2	Extracellular Space	other
0.307	7064		THOP1	thimet oligopeptidase 1	Cytoplasm	peptidase
0.683	7067		THRA	thyroid hormone receptor alpha	Nucleus	ligand-dependent nuclear receptor	dextrothyroxine, amiodarone, levothyroxine/l-triiodothyronine, denosumab/levothyroxine, L-triiodothyronine, 3,5-diiodothyropropionic acid, levothyroxine
0.49	7070		THY1	Thy-1 cell surface antigen	Plasma Membrane	other
-0.73	32294		TIMM9	translocase of inner mitochondrial membrane 9	Cytoplasm	transporter
-0.501	7076		TIMP1	TIMP metallopeptidase inhibitor 1	Extracellular Space	cytokine
0.483	7077		TIMP2	TIMP metallopeptidase inhibitor 2	Extracellular Space	other
-0.327	27283		TINAG	tubulointerstitial nephritis antigen	Extracellular Space	peptidase
-0.66	31965		TLCD3B	TLC domain containing 3B	Cytoplasm	enzyme
-0.155	32440		TMA16	translation machinery associated 16 homolog	Nucleus	other
-0.309	32615		TMEM30A	transmembrane protein 30A	Cytoplasm	transporter
-0.308	7112		TMPO	thymopoietin	Nucleus	other
0.405	9087		TMSB4Y	thymosin beta 4 Y-linked	Cytoplasm	other
0.256	25625		TNFRSF1A	TNF receptor superfamily member 1A	Plasma Membrane	transmembrane receptor	GSK2862277
-0.571	7292		TNFSF4	TNF superfamily member 4	Extracellular Space	cytokine
-0.243	7139		TNNT2	troponin T2, cardiac type	Cytoplasm	other
0.559	8044		TNNT3	troponin T3, fast skeletal type	Cytoplasm	other
-0.309	32458		TOP1	DNA topoisomerase I	Nucleus	enzyme	bevacizumab/irinotecan/oxaliplatin, SN-38, bevacizumab/paclitaxel/topotecan, delimotecan, belotecan, bevacizumab/irinotecan, 5-fluorouracil/irinotecan/oxaliplatin, capecitabine/cetuximab/irinotecan, BAY 56-3722, cyclophosphamide/topotecan, capecitabine/irinotecan/oxaliplatin, cyclophosphamide/temozolomide/topotecan, cetuximab/gimeracil/irinotecan/oxonic acid/tegafur, Genz-644282, edotecarin, IDEC…
0.122	7166		TPH1	tryptophan hydroxylase 1	Nucleus	enzyme	5,6,7,8-tetrahydrobiopterin, telotristat ethyl, telotristat
0.304	14833		TPST2	tyrosylprotein sulfotransferase 2	Cytoplasm	enzyme
-0.281	29896		TRA2A	transformer 2 alpha homolog	Nucleus	other
2.048	28710		TRAJ45	T cell receptor alpha joining 45	Other	other
-0.483	28661		TRAV22	T cell receptor alpha variable 22	Other	other
-0.367	28658		TRAV25	T cell receptor alpha variable 25	Other	other
0.565	28622		TRBJ2-7	T cell receptor beta joining 2-7	Other	other
0.573	28517		TRDV2	T cell receptor delta variable 2	Plasma Membrane	other
-1.416	11181		TREH	trehalase	Plasma Membrane	enzyme
0.705	28529		TRGV11	T cell receptor gamma variable 11 (non-functional)	Other	other
-0.253	29953		TRHDE	thyrotropin releasing hormone degrading enzyme	Plasma Membrane	peptidase
0.439	22045		TRHR	thyrotropin releasing hormone receptor	Plasma Membrane	G-protein coupled receptor
0.143	7442		TRPV1	transient receptor potential cation channel subfamily V member 1	Plasma Membrane	ion channel	AZD1386, capsaicin, resiniferatoxin, SB-705498
-0.228	7238		TRT-AGT7-1	tRNA-Thr (AGT) 7-1	Other	other
0.588	22084		TSC2	TSC complex subunit 2	Cytoplasm	other
-0.283	10194		TSHZ1	teashirt zinc finger homeobox 1	Nucleus	transcription regulator
-0.234	7765		TSHZ2	teashirt zinc finger homeobox 2	Other	transcription regulator
-1.298	22099		TSN	translin	Nucleus	other
-0.445	7272		TTK	TTK protein kinase	Nucleus	kinase	BOS172722, BAY 1217389
0.397	1507		TTR	transthyretin	Extracellular Space	transporter	tafamidis, inotersen, AG10, anti-transthyretin siRNA ALN-TTR02, 4'-iodo-4'-deoxydoxorubicin, IONIS-TTR Rx
0.31	22141		TUB	TUB bipartite transcription factor	Cytoplasm	transcription regulator
-0.354	7280		TUBB2A	tubulin beta 2A class IIa	Cytoplasm	other	docetaxel/gemcitabine/vincristine, batabulin, bevacizumab/paclitaxel/topotecan, colchicine/probenecid, cyclophosphamide/epirubicin/5-fluorouracil/paclitaxel, bevacizumab/docetaxel/prednisone/thalidomide/zoledronic acid, docetaxel/zoledronic acid, gemcitabine/paclitaxel, simotaxel, L-asparaginase/daunorubicin/dexamethasone/vincristine, prednisone/vincristine, docetaxel/5-fluorouracil, vinflunine, …
-0.542	1864		TUBB4A	tubulin beta 4A class IVa	Cytoplasm	other	docetaxel/gemcitabine/vincristine, bevacizumab/paclitaxel/topotecan, colchicine/probenecid, cyclophosphamide/epirubicin/5-fluorouracil/paclitaxel, bevacizumab/docetaxel/prednisone/thalidomide/zoledronic acid, docetaxel/zoledronic acid, gemcitabine/paclitaxel, simotaxel, L-asparaginase/daunorubicin/dexamethasone/vincristine, prednisone/vincristine, docetaxel/5-fluorouracil, vinflunine, L-asparagin…
-0.154	7286		TUFT1	tuftelin 1	Cytoplasm	other
-0.718	11334		TUSC2	tumor suppressor 2, mitochondrial calcium regulator	Nucleus	other
-0.628	8176		U2AF1L4	U2 small nuclear RNA auxiliary factor 1 like 4	Nucleus	other
-0.222	32602		U2AF2	U2 small nuclear RNA auxiliary factor 2	Nucleus	other
0.184	7314		UBB	ubiquitin B	Cytoplasm	enzyme
0.303	7337		UBE3A	ubiquitin protein ligase E3A	Nucleus	enzyme
0.485	7801		UBIAD1	UbiA prenyltransferase domain containing 1	Nucleus	enzyme
-0.469	5412		UBL3	ubiquitin like 3	Cytoplasm	other
0.472	7367		UGT2B17	UDP glucuronosyltransferase family 2 member B17	Cytoplasm	enzyme
0.224	10497		UNC13B	unc-13 homolog B	Cytoplasm	other
0.525	7380		UPK3A	uroplakin 3A	Cytoplasm	other
0.455	7385		UQCRC2	ubiquinol-cytochrome c reductase core protein 2	Cytoplasm	enzyme
-0.388	7391		USF1	upstream transcription factor 1	Nucleus	transcription regulator
0.22	22217		USP12	ubiquitin specific peptidase 12	Cytoplasm	peptidase
0.488	9099		USP2	ubiquitin specific peptidase 2	Cytoplasm	peptidase
0.481	9084		VCX2 (includes others)	variable charge X-linked 2	Other	other
0.718	7418		VDAC1P4	voltage dependent anion channel 1 pseudogene 4	Other	other
0.207	7424		VEGFC	vascular endothelial growth factor C	Extracellular Space	growth factor	VGX-100
-0.416	2277		VEGFD	vascular endothelial growth factor D	Extracellular Space	growth factor
-0.162	1276		VPS13B	vacuolar protein sorting 13 homolog B	Nucleus	transporter
-0.415	31144		VPS26B	VPS26, retromer complex component B	Cytoplasm	transporter
0.646	7061		WAS	WASP actin nucleation promoting factor	Cytoplasm	other
0.273	7472		WNT2	Wnt family member 2	Extracellular Space	cytokine
1.004	30122		WNT8A	Wnt family member 8A	Extracellular Space	other
-0.437	11059		WWP1	WW domain containing E3 ubiquitin protein ligase 1	Cytoplasm	enzyme
0.609	7499		XG	Xg glycoprotein (Xg blood group)	Plasma Membrane	other
-0.51	7535		ZAP70	zeta chain of T cell receptor associated protein kinase 70	Plasma Membrane	kinase
0.293	22657		ZFP14	ZFP14 zinc finger protein	Nucleus	transcription regulator
0.661	22678		ZFP2	ZFP2 zinc finger protein	Nucleus	transcription regulator
0.807	22762		ZFPM2	zinc finger protein, FOG family member 2	Nucleus	transcription regulator
-0.295	7544		ZFY	zinc finger protein Y-linked	Nucleus	transcription regulator
0.241	7547		ZIC3	Zic family member 3	Nucleus	transcription regulator
-0.319	7586		ZKSCAN1	zinc finger with KRAB and SCAN domains 1	Nucleus	transcription regulator
-0.314	7750		ZMYM2	zinc finger MYM-type containing 2	Nucleus	transcription regulator
0.214	9204		ZMYM6	zinc finger MYM-type containing 6	Nucleus	other
-0.931	7559		ZNF12	zinc finger protein 12	Nucleus	transcription regulator
0.405	7759		ZNF205	zinc finger protein 205	Nucleus	transcription regulator
0.386	7762		ZNF215	zinc finger protein 215	Nucleus	transcription regulator
-0.297	7744		ZNF24	zinc finger protein 24	Nucleus	transcription regulator
-0.804	27597		ZNF275	zinc finger protein 275	Nucleus	transcription regulator
-0.188	22663		ZNF292	zinc finger protein 292	Nucleus	transcription regulator
0.758	7577		ZNF29P	zinc finger protein 29, pseudogene	Other	other
-0.672	7580		ZNF32	zinc finger protein 32	Nucleus	transcription regulator
0.229	9668		ZNF432	zinc finger protein 432	Nucleus	transcription regulator
-0.244	7729		ZNF664	zinc finger protein 664	Nucleus	transcription regulator
-0.251	7628		ZNF75BP	zinc finger protein 75B, pseudogene	Other	other
0.201	22786		ZP1	zona pellucida glycoprotein 1	Extracellular Space	other
-0.308	22184		ZRSR2	zinc finger CCCH-type, RNA binding motif and serine/arginine rich 2	Nucleus	other
0.188	9183		ZW10	zw10 kinetochore protein	Nucleus	other

## Sheet: Common_238
ID	Flags	Symbol	Entrez Gene Name	Location	Type(s)	Drug(s)
AANAT		AANAT	aralkylamine N-acetyltransferase	Cytoplasm	enzyme
ABCA7		ABCA7	ATP binding cassette subfamily A member 7	Plasma Membrane	transporter
ABCB8		ABCB8	ATP binding cassette subfamily B member 8	Cytoplasm	transporter
ACR		ACR	acrosin	Extracellular Space	peptidase
ACTG1		ACTG1	actin gamma 1	Cytoplasm	other
ACTG1P1		ACTG1P1	actin gamma 1 pseudogene 1	Other	other
ACTN1		ACTN1	actinin alpha 1	Cytoplasm	transcription regulator
ACTN3		ACTN3	actinin alpha 3 (gene/pseudogene)	Plasma Membrane	other
ACTN4		ACTN4	actinin alpha 4	Cytoplasm	transcription regulator
ACYP1		ACYP1	acylphosphatase 1	Cytoplasm	enzyme
ADAM10		ADAM10	ADAM metallopeptidase domain 10	Plasma Membrane	peptidase
ADAM11		ADAM11	ADAM metallopeptidase domain 11	Plasma Membrane	peptidase
ADD1		ADD1	adducin 1	Cytoplasm	other
ADH5		ADH5	alcohol dehydrogenase 5 (class III), chi polypeptide	Cytoplasm	enzyme
AFDN		AFDN	afadin, adherens junction formation factor	Nucleus	other
AGRP		AGRP	agouti related neuropeptide	Extracellular Space	other
AHR		AHR	aryl hydrocarbon receptor	Nucleus	ligand-dependent nuclear receptor	KYN-175, BAY2416964
AIMP1		AIMP1	aminoacyl tRNA synthetase complex interacting multifunctional protein 1	Extracellular Space	cytokine
ALDH5A1		ALDH5A1	aldehyde dehydrogenase 5 family member A1	Cytoplasm	enzyme	theophylline/tretinoin/valproic acid, valproic acid
ALDH7A1P3		ALDH7A1P3	aldehyde dehydrogenase 7 family member A1 pseudogene 3	Other	other
ALG14		ALG14	ALG14 UDP-N-acetylglucosaminyltransferase subunit	Cytoplasm	enzyme
ALPL		ALPL	alkaline phosphatase, biomineralization associated	Plasma Membrane	phosphatase	zinc sulfate
ALX3		ALX3	ALX homeobox 3	Nucleus	transcription regulator
AMD1		AMD1	adenosylmethionine decarboxylase 1	Cytoplasm	enzyme
AMPD1		AMPD1	adenosine monophosphate deaminase 1	Cytoplasm	enzyme
AMPD2		AMPD2	adenosine monophosphate deaminase 2	Cytoplasm	enzyme
AMPD3		AMPD3	adenosine monophosphate deaminase 3	Cytoplasm	enzyme
ANGPTL7		ANGPTL7	angiopoietin like 7	Extracellular Space	other
APOE		APOE	apolipoprotein E	Extracellular Space	transporter
AQP4		AQP4	aquaporin 4	Plasma Membrane	transporter
ASIC1		ASIC1	acid sensing ion channel subunit 1	Plasma Membrane	ion channel	diclofenac/omeprazole, amiloride, diclofenac/misoprostol, diclofenac, amiloride/hydrochlorothiazide
ASIP		ASIP	agouti signaling protein	Extracellular Space	other
ATP13A2		ATP13A2	ATPase cation transporting 13A2	Cytoplasm	transporter
ATP1B4		ATP1B4	ATPase Na+/K+ transporting family member beta 4	Plasma Membrane	transporter
ATP5F1B		ATP5F1B	ATP synthase F1 subunit beta	Cytoplasm	transporter
BBOX1		BBOX1	gamma-butyrobetaine hydroxylase 1	Cytoplasm	enzyme
BIN1		BIN1	bridging integrator 1	Nucleus	other
BTG2		BTG2	BTG anti-proliferation factor 2	Nucleus	transcription regulator
BZW1		BZW1	basic leucine zipper and W2 domains 1	Cytoplasm	translation regulator
CAPNS1		CAPNS1	calpain small subunit 1	Cytoplasm	peptidase
CBY1		CBY1	chibby family member 1, beta catenin antagonist	Cytoplasm	other
CEACAM1		CEACAM1	CEA cell adhesion molecule 1	Plasma Membrane	transporter	anti-CEACAM1 monoclonal antibody CM-24
CENPI		CENPI	centromere protein I	Nucleus	other
CETN2		CETN2	centrin 2	Nucleus	enzyme
CLCN5		CLCN5	chloride voltage-gated channel 5	Plasma Membrane	ion channel
CLDN2		CLDN2	claudin 2	Plasma Membrane	other
CLDN4		CLDN4	claudin 4	Plasma Membrane	transmembrane receptor
CLTCL1		CLTCL1	clathrin heavy chain like 1	Plasma Membrane	other
COL2A1		COL2A1	collagen type II alpha 1 chain	Extracellular Space	other
COL4A1		COL4A1	collagen type IV alpha 1 chain	Extracellular Space	other
COQ5		COQ5	coenzyme Q5, methyltransferase	Cytoplasm	enzyme
CRISP1		CRISP1	cysteine rich secretory protein 1	Extracellular Space	other
CXCL1		CXCL1	C-X-C motif chemokine ligand 1	Extracellular Space	cytokine
CYP17A1		CYP17A1	cytochrome P450 family 17 subfamily A member 1	Cytoplasm	enzyme	abiraterone acetate, abiraterone, abiraterone/prednisolone, CFG-920, ketoconazole, orteronel, CYP17A1 inhibitor, seviteronel
CYTH1		CYTH1	cytohesin 1	Cytoplasm	other
DBP		DBP	D-box binding PAR bZIP transcription factor	Nucleus	transcription regulator
DDX17		DDX17	DEAD-box helicase 17	Nucleus	enzyme
DHCR7		DHCR7	7-dehydrocholesterol reductase	Cytoplasm	enzyme
DKK1		DKK1	dickkopf WNT signaling pathway inhibitor 1	Extracellular Space	growth factor	DKN-01, BHQ880
DLST		DLST	dihydrolipoamide S-succinyltransferase	Cytoplasm	enzyme
DLX3		DLX3	distal-less homeobox 3	Nucleus	transcription regulator
DMRT1		DMRT1	doublesex and mab-3 related transcription factor 1	Nucleus	transcription regulator
DNAJB6		DNAJB6	DnaJ heat shock protein family (Hsp40) member B6	Nucleus	transcription regulator
DNAJC2		DNAJC2	DnaJ heat shock protein family (Hsp40) member C2	Nucleus	transcription regulator
DNM1		DNM1	dynamin 1	Cytoplasm	enzyme
DOK3		DOK3	docking protein 3	Cytoplasm	other
DOP1A		DOP1A	DOP1 leucine zipper like protein A	Cytoplasm	other
DPAGT1		DPAGT1	dolichyl-phosphate N-acetylglucosaminephosphotransferase 1	Cytoplasm	enzyme
DPH1		DPH1	diphthamide biosynthesis 1	Cytoplasm	other
DRG1		DRG1	developmentally regulated GTP binding protein 1	Cytoplasm	enzyme
DTNA		DTNA	dystrobrevin alpha	Plasma Membrane	other
DTNB		DTNB	dystrobrevin beta	Plasma Membrane	other
DTYMK		DTYMK	deoxythymidylate kinase	Cytoplasm	kinase
DUSP2		DUSP2	dual specificity phosphatase 2	Nucleus	phosphatase
EEF1A1		EEF1A1	eukaryotic translation elongation factor 1 alpha 1	Cytoplasm	translation regulator
EEF1A2		EEF1A2	eukaryotic translation elongation factor 1 alpha 2	Cytoplasm	translation regulator
EEF1B2P3		EEF1B2P3	eukaryotic translation elongation factor 1 beta 2 pseudogene 3	Other	other
EIF3G		EIF3G	eukaryotic translation initiation factor 3 subunit G	Cytoplasm	other
ENO1		ENO1	enolase 1	Cytoplasm	enzyme
ENO1P1		ENO1P1	enolase 1 pseudogene 1	Other	other
ERP44		ERP44	endoplasmic reticulum protein 44	Cytoplasm	enzyme
ETNK1		ETNK1	ethanolamine kinase 1	Cytoplasm	kinase
EXO1		EXO1	exonuclease 1	Nucleus	enzyme
EYA4		EYA4	EYA transcriptional coactivator and phosphatase 4	Cytoplasm	phosphatase
FABP4		FABP4	fatty acid binding protein 4	Cytoplasm	transporter
FADS1		FADS1	fatty acid desaturase 1	Plasma Membrane	enzyme
FBXO11		FBXO11	F-box protein 11	Cytoplasm	enzyme
FCGR1CP		FCGR1CP	Fc fragment of IgG receptor Ic, pseudogene	Plasma Membrane	other
FKBP5		FKBP5	FKBP prolyl isomerase 5	Nucleus	enzyme
FOLR1		FOLR1	folate receptor alpha	Plasma Membrane	transporter	farletuzumab, OTL38, mirvetuximab soravtansine
FOSB		FOSB	FosB proto-oncogene, AP-1 transcription factor subunit	Nucleus	transcription regulator
FOXD1		FOXD1	forkhead box D1	Nucleus	transcription regulator
FRAT2		FRAT2	FRAT regulator of WNT signaling pathway 2	Cytoplasm	other
FTSJ1		FTSJ1	FtsJ RNA 2'-O-methyltransferase 1	Cytoplasm	enzyme
FUT5		FUT5	fucosyltransferase 5	Cytoplasm	enzyme
FUT7		FUT7	fucosyltransferase 7	Cytoplasm	enzyme
GARS		GARS1	glycyl-tRNA synthetase 1	Cytoplasm	enzyme
HDAC6		HDAC6	histone deacetylase 6	Nucleus	transcription regulator	ricolinostat, pyroxamide, bortezomib/vorinostat, tributyrin, trametinib/vorinostat, KA2507, belinostat, vorinostat
HLA-DPA1		HLA-DPA1	major histocompatibility complex, class II, DP alpha 1	Plasma Membrane	transmembrane receptor
HLA-DPB1		HLA-DPB1	major histocompatibility complex, class II, DP beta 1	Plasma Membrane	transmembrane receptor
HLA-DQB1		HLA-DQB1	major histocompatibility complex, class II, DQ beta 1	Plasma Membrane	other
HLA-G		HLA-G	major histocompatibility complex, class I, G	Plasma Membrane	other
HMGCS1		HMGCS1	3-hydroxy-3-methylglutaryl-CoA synthase 1	Cytoplasm	enzyme
HMGN2		HMGN2	high mobility group nucleosomal binding domain 2	Nucleus	other
HSPB7		HSPB7	heat shock protein family B (small) member 7	Cytoplasm	other
HTR3B		HTR3B	5-hydroxytryptamine receptor 3B	Plasma Membrane	ion channel	dexamethasone/granisetron, dolasetron, ergotamine, alosetron, cisapride, granisetron, D-tubocurarine, dexamethasone/ondansetron, aprepitant/granisetron, dexamethasone/palonosetron, ondansetron, aprepitant/dexamethasone/granisetron, mirtazapine, aprepitant/dexamethasone/palonosetron, fenfluramine, aprepitant/palonosetron, palonosetron, aprepitant/ondansetron, aprepitant/dexamethasone/ondansetron
IFI6		IFI6	interferon alpha inducible protein 6	Cytoplasm	other
IGHV1OR15-6		IGHV1OR15-6	immunoglobulin heavy variable 1/OR15-6 (pseudogene)	Other	other
IGHVII-28-1		IGHVII-28-1	immunoglobulin heavy variable (II)-28-1 (pseudogene)	Other	other
IGHVIII-47-1		IGHVIII-47-1	immunoglobulin heavy variable (III)-47-1 (pseudogene)	Other	other
IGHVIII-67-3		IGHVIII-67-3	immunoglobulin heavy variable (III)-67-3 (pseudogene)	Other	other
IL10RA		IL10RA	interleukin 10 receptor subunit alpha	Plasma Membrane	transmembrane receptor
IL12B		IL12B	interleukin 12B	Extracellular Space	cytokine	methotrexate/ustekinumab, ustekinumab
IL9		IL9	interleukin 9	Extracellular Space	cytokine
INSL5		INSL5	insulin like 5	Extracellular Space	other
ITGA6		ITGA6	integrin subunit alpha 6	Plasma Membrane	transmembrane receptor
ITGB4		ITGB4	integrin subunit beta 4	Plasma Membrane	transmembrane receptor
IVD		IVD	isovaleryl-CoA dehydrogenase	Cytoplasm	enzyme
KCNE2		KCNE2	potassium voltage-gated channel subfamily E regulatory subunit 2	Plasma Membrane	ion channel	amiodarone, nicorandil
KDM3A		KDM3A	lysine demethylase 3A	Nucleus	transcription regulator
KIFC3		KIFC3	kinesin family member C3	Cytoplasm	enzyme
KMT2A		KMT2A	lysine methyltransferase 2A	Nucleus	transcription regulator	KO-539
KRT7		KRT7	keratin 7	Cytoplasm	other
LEF1		LEF1	lymphoid enhancer binding factor 1	Nucleus	transcription regulator
LHX9		LHX9	LIM homeobox 9	Nucleus	transcription regulator
LMAN1		LMAN1	lectin, mannose binding 1	Cytoplasm	other
LPAL1		LPAL1	lipoprotein(a) like 1	Other	other
LRP4		LRP4	LDL receptor related protein 4	Extracellular Space	other
LRP8		LRP8	LDL receptor related protein 8	Plasma Membrane	transmembrane receptor
LRRFIP1		LRRFIP1	LRR binding FLII interacting protein 1	Cytoplasm	transcription regulator
LTA4H		LTA4H	leukotriene A4 hydrolase	Cytoplasm	enzyme
LYAR		LYAR	Ly1 antibody reactive	Plasma Membrane	other
LZTS1		LZTS1	leucine zipper tumor suppressor 1	Nucleus	other
MAB21L1		MAB21L1	mab-21 like 1	Nucleus	other
MAFG		MAFG	MAF bZIP transcription factor G	Nucleus	transcription regulator
MAFK		MAFK	MAF bZIP transcription factor K	Nucleus	transcription regulator
MANF		MANF	mesencephalic astrocyte derived neurotrophic factor	Extracellular Space	other
MAP4K1		MAP4K1	mitogen-activated protein kinase kinase kinase kinase 1	Cytoplasm	kinase
MAPK13		MAPK13	mitogen-activated protein kinase 13	Cytoplasm	kinase	talmapimod
MC3R		MC3R	melanocortin 3 receptor	Plasma Membrane	G-protein coupled receptor	bremelanotide
MDFIC		MDFIC	MyoD family inhibitor domain containing	Nucleus	other
MDK		MDK	midkine	Extracellular Space	growth factor
MECOM		MECOM	MDS1 and EVI1 complex locus	Nucleus	transcription regulator
MED14		MED14	mediator complex subunit 14	Nucleus	transcription regulator
MEP1A		MEP1A	meprin A subunit alpha	Plasma Membrane	peptidase
MKNK2		MKNK2	MAPK interacting serine/threonine kinase 2	Cytoplasm	kinase	ETC-1907206, tomivosertib
MMP10		MMP10	matrix metallopeptidase 10	Extracellular Space	peptidase	marimastat
MSL3		MSL3	MSL complex subunit 3	Nucleus	transcription regulator
MSRA		MSRA	methionine sulfoxide reductase A	Cytoplasm	enzyme
MST1L		MST1L	macrophage stimulating 1 like	Other	other
MST1P2		MST1P2	macrophage stimulating 1 pseudogene 2	Other	other
MSX1		MSX1	msh homeobox 1	Nucleus	transcription regulator
MTERF1		MTERF1	mitochondrial transcription termination factor 1	Cytoplasm	transcription regulator
MTR		MTR	5-methyltetrahydrofolate-homocysteine methyltransferase	Cytoplasm	enzyme	mecobalamin, hydroxocobalamin, cyanocobalamin
MTTP		MTTP	microsomal triglyceride transfer protein	Cytoplasm	transporter	hesperetin, lomitapide
MYCL		MYCL	MYCL proto-oncogene, bHLH transcription factor	Nucleus	transcription regulator
NDP		NDP	norrin cystine knot growth factor NDP	Extracellular Space	growth factor
NIPSNAP2		NIPSNAP2	nipsnap homolog 2	Plasma Membrane	other
NMI		NMI	N-myc and STAT interactor	Cytoplasm	transcription regulator
NR2C1		NR2C1	nuclear receptor subfamily 2 group C member 1	Nucleus	transcription regulator
NR4A2		NR4A2	nuclear receptor subfamily 4 group A member 2	Nucleus	ligand-dependent nuclear receptor
NRTN		NRTN	neurturin	Extracellular Space	growth factor
NUP88		NUP88	nucleoporin 88	Nucleus	transporter
OMG		OMG	oligodendrocyte myelin glycoprotein	Plasma Membrane	G-protein coupled receptor
OTX2		OTX2	orthodenticle homeobox 2	Nucleus	transcription regulator
P4HA1		P4HA1	prolyl 4-hydroxylase subunit alpha 1	Cytoplasm	enzyme
PADI4		PADI4	peptidyl arginine deiminase 4	Cytoplasm	enzyme
PAX7		PAX7	paired box 7	Nucleus	transcription regulator
PBX1		PBX1	PBX homeobox 1	Nucleus	transcription regulator
PCSK5		PCSK5	proprotein convertase subtilisin/kexin type 5	Extracellular Space	peptidase
PCSK7		PCSK7	proprotein convertase subtilisin/kexin type 7	Cytoplasm	peptidase
PDCD5		PDCD5	programmed cell death 5	Nucleus	other
PIN4		PIN4	peptidylprolyl cis/trans isomerase, NIMA-interacting 4	Nucleus	enzyme
PMCHL2		PMCHL2	pro-melanin concentrating hormone like 2 (pseudogene)	Other	other
PMP22		PMP22	peripheral myelin protein 22	Plasma Membrane	other
PMS1		PMS1	PMS1 homolog 1, mismatch repair system component	Nucleus	enzyme
POLI		POLI	DNA polymerase iota	Nucleus	enzyme
POLRMT		POLRMT	RNA polymerase mitochondrial	Cytoplasm	enzyme
PORCN		PORCN	porcupine O-acyltransferase	Cytoplasm	enzyme	CGX1321, ETC-1922159, LGK-974
PPIF		PPIF	peptidylprolyl isomerase F	Cytoplasm	enzyme
PPP5C		PPP5C	protein phosphatase 5 catalytic subunit	Nucleus	phosphatase
PRKAG2		PRKAG2	protein kinase AMP-activated non-catalytic subunit gamma 2	Cytoplasm	kinase
PURG		PURG	purine rich element binding protein G	Other	other
RAD17P1		RAD17P1	RAD17 pseudogene 1	Other	other
RBMXL2		RBMXL2	RBMX like 2	Nucleus	other
RCL1		RCL1	RNA terminal phosphate cyclase like 1	Nucleus	enzyme
RELN		RELN	reelin	Extracellular Space	peptidase
RERE		RERE	arginine-glutamic acid dipeptide repeats	Nucleus	transcription regulator
REV3L		REV3L	REV3 like, DNA directed polymerase zeta catalytic subunit	Nucleus	enzyme
RPGRIP1L		RPGRIP1L	RPGRIP1 like	Cytoplasm	other
RPL7A		RPL7A	ribosomal protein L7a	Cytoplasm	other
SCN2A		SCN2A	sodium voltage-gated channel alpha subunit 2	Plasma Membrane	ion channel	riluzole, zonisamide
SEPHS1		SEPHS1	selenophosphate synthetase 1	Other	enzyme
SH2D1A		SH2D1A	SH2 domain containing 1A	Cytoplasm	other
SLC22A14		SLC22A14	solute carrier family 22 member 14	Plasma Membrane	transporter
SLC22A23		SLC22A23	solute carrier family 22 member 23	Other	transporter
SLC25A46		SLC25A46	solute carrier family 25 member 46	Cytoplasm	other
SLC37A4		SLC37A4	solute carrier family 37 member 4	Cytoplasm	transporter
SLC6A14		SLC6A14	solute carrier family 6 member 14	Plasma Membrane	transporter
SMAD6		SMAD6	SMAD family member 6	Nucleus	transcription regulator
SRPK2		SRPK2	SRSF protein kinase 2	Nucleus	kinase
ST8SIA2		ST8SIA2	ST8 alpha-N-acetyl-neuraminide alpha-2,8-sialyltransferase 2	Cytoplasm	enzyme
ST8SIA3		ST8SIA3	ST8 alpha-N-acetyl-neuraminide alpha-2,8-sialyltransferase 3	Cytoplasm	enzyme
STT3A		STT3A	STT3 oligosaccharyltransferase complex catalytic subunit A	Plasma Membrane	enzyme
SUPT16H		SUPT16H	SPT16 homolog, facilitates chromatin remodeling subunit	Nucleus	transcription regulator
SYN2		SYN2	synapsin II	Plasma Membrane	other
TCF19		TCF19	transcription factor 19	Nucleus	transcription regulator
TCIRG1		TCIRG1	T cell immune regulator 1, ATPase H+ transporting V0 subunit a3	Plasma Membrane	enzyme
TCTE1		TCTE1	t-complex-associated-testis-expressed 1	Other	other
THOP1		THOP1	thimet oligopeptidase 1	Cytoplasm	peptidase
THRA		THRA	thyroid hormone receptor alpha	Nucleus	ligand-dependent nuclear receptor	dextrothyroxine, amiodarone, levothyroxine/l-triiodothyronine, denosumab/levothyroxine, L-triiodothyronine, 3,5-diiodothyropropionic acid, levothyroxine
TIMM9		TIMM9	translocase of inner mitochondrial membrane 9	Cytoplasm	transporter
TIMP1		TIMP1	TIMP metallopeptidase inhibitor 1	Extracellular Space	cytokine
FAM57B		TLCD3B	TLC domain containing 3B	Cytoplasm	enzyme
TNFRSF1A		TNFRSF1A	TNF receptor superfamily member 1A	Plasma Membrane	transmembrane receptor	GSK2862277
TNNT3		TNNT3	troponin T3, fast skeletal type	Cytoplasm	other
TPH1		TPH1	tryptophan hydroxylase 1	Nucleus	enzyme	5,6,7,8-tetrahydrobiopterin, telotristat ethyl, telotristat
TRAV22		TRAV22	T cell receptor alpha variable 22	Other	other
TRDV2		TRDV2	T cell receptor delta variable 2	Plasma Membrane	other
TREH		TREH	trehalase	Plasma Membrane	enzyme
TSC2		TSC2	TSC complex subunit 2	Cytoplasm	other
TSHZ1		TSHZ1	teashirt zinc finger homeobox 1	Nucleus	transcription regulator
TUB		TUB	TUB bipartite transcription factor	Cytoplasm	transcription regulator
TUSC2		TUSC2	tumor suppressor 2, mitochondrial calcium regulator	Nucleus	other
UBL3		UBL3	ubiquitin like 3	Cytoplasm	other
UPK3A		UPK3A	uroplakin 3A	Cytoplasm	other
VDAC1P4		VDAC1P4	voltage dependent anion channel 1 pseudogene 4	Other	other
VEGFC		VEGFC	vascular endothelial growth factor C	Extracellular Space	growth factor	VGX-100
VPS26B		VPS26B	VPS26, retromer complex component B	Cytoplasm	transporter
WAS		WAS	WASP actin nucleation promoting factor	Cytoplasm	other
XG		XG	Xg glycoprotein (Xg blood group)	Plasma Membrane	other
ZNF12		ZNF12	zinc finger protein 12	Nucleus	transcription regulator
ZNF24		ZNF24	zinc finger protein 24	Nucleus	transcription regulator
ZNF275		ZNF275	zinc finger protein 275	Nucleus	transcription regulator
ZNF29P		ZNF29P	zinc finger protein 29, pseudogene	Other	other
ZNF32		ZNF32	zinc finger protein 32	Nucleus	transcription regulator
ZNF75BP		ZNF75BP	zinc finger protein 75B, pseudogene	Other	other
