# Supplementary material for: Integrated bioinformatic analysis of gene expression profiling data to identify combinatorial biomarkers in inflammatory skin disease
Source: Sci Rep. 2022 Apr 7;12:5889. doi: 10.1038/s41598-022-09840-3 (PMC8989986; doi:10.1038/s41598-022-09840-3)
Supplement: Supplementary file 4 — Supplementary Information 4. [file 41598_2022_9840_MOESM4_ESM.xlsx]

## Sheet: Biological process
GO biological process complete	Homo sapiens - REFLIST (20595)	upload_1 (215)	upload_1 (expected)	upload_1 (over/under)	upload_1 (fold Enrichment)	upload_1 (raw P-value)	upload_1 (FDR)
limb development (GO:0060173)	180	10	1.88	+	5.32	2.97e-05	0.0221
appendage development (GO:0048736)	180	10	1.88	+	5.32	2.97e-05	0.0211
regionalization (GO:0003002)	337	13	3.52	+	3.7	7.62e-05	0.0442
cellular amide metabolic process (GO:0043603)	773	22	8.07	+	2.73	2.75e-05	0.0216
organonitrogen compound biosynthetic process (GO:1901566)	1252	30	13.07	+	2.3	2.44e-05	0.0201
anatomical structure morphogenesis (GO:0009653)	2180	48	22.76	+	2.11	6.52e-07	0.00102
movement of cell or subcellular component (GO:0006928)	1458	32	15.22	+	2.1	8.09e-05	0.0453
organic substance biosynthetic process (GO:1901576)	2387	52	24.92	+	2.09	2.98e-07	0.000519
biosynthetic process (GO:0009058)	2453	53	25.61	+	2.07	2.56e-07	0.000501
cellular biosynthetic process (GO:0044249)	2318	50	24.2	+	2.07	7.03e-07	0.001
response to organic substance (GO:0010033)	2657	53	27.74	+	1.91	3.23e-06	0.00422
cellular response to chemical stimulus (GO:0070887)	2566	51	26.79	+	1.9	6.23e-06	0.00697
system development (GO:0048731)	4222	79	44.08	+	1.79	5.89e-08	0.000308
response to stress (GO:0006950)	3336	61	34.83	+	1.75	1e-05	0.0105
animal organ development (GO:0048513)	3137	57	32.75	+	1.74	2.29e-05	0.02
multicellular organism development (GO:0007275)	4564	82	47.65	+	1.72	1.47e-07	0.000328
response to chemical (GO:0042221)	4001	71	41.77	+	1.7	3.53e-06	0.00426
anatomical structure development (GO:0048856)	5062	89	52.84	+	1.68	7.19e-08	0.000282
developmental process (GO:0032502)	5613	95	58.6	+	1.62	1.26e-07	0.000395
regulation of gene expression (GO:0010468)	4783	79	49.93	+	1.58	1.01e-05	0.00985
multicellular organismal process (GO:0032501)	6635	107	69.27	+	1.54	1.43e-07	0.000374
regulation of macromolecule metabolic process (GO:0060255)	6133	92	64.03	+	1.44	6.5e-05	0.0392
regulation of metabolic process (GO:0019222)	6654	99	69.46	+	1.43	3.65e-05	0.0249
cellular metabolic process (GO:0044237)	7094	102	74.06	+	1.38	9.37e-05	0.049
organic substance metabolic process (GO:0071704)	7506	107	78.36	+	1.37	8.29e-05	0.0448
metabolic process (GO:0008152)	7968	113	83.18	+	1.36	4.22e-05	0.0275
response to stimulus (GO:0050896)	8054	114	84.08	+	1.36	4.29e-05	0.0269
cellular process (GO:0009987)	15139	185	158.04	+	1.17	1.59e-05	0.0146
biological_process (GO:0008150)	17780	211	185.61	+	1.14	2.43e-09	3.81e-05
Unclassified (UNCLASSIFIED)	2815	4	29.39	-	0.14	2.43e-09	1.91e-05

## Sheet: Molecular function
GO molecular function complete	Homo sapiens - REFLIST (20595)	upload_1 (215)	upload_1 (expected)	upload_1 (over/under)	upload_1 (fold Enrichment)	upload_1 (raw P-value)	upload_1 (FDR)
identical protein binding (GO:0042802)	2116	49	22.09	+	2.22	1.12e-07	0.000274
protein binding (GO:0005515)	14397	189	150.3	+	1.26	7.32e-10	3.59e-06
binding (GO:0005488)	16551	200	172.78	+	1.16	3.58e-07	0.000585
molecular_function (GO:0003674)	18267	209	190.7	+	1.1	9.85e-06	0.0121
Unclassified (UNCLASSIFIED)	2328	6	24.3	-	0.25	9.85e-06	0.00965

## Sheet: Cellular component
GO cellular component complete	Homo sapiens - REFLIST (20595)	upload_1 (215)	upload_1 (expected)	upload_1 (over/under)	upload_1 (fold Enrichment)	upload_1 (raw P-value)	upload_1 (FDR)
MHC protein complex (GO:0042611)	26	4	0.27	+	14.74	0.000246	0.0293
integral component of lumenal side of endoplasmic reticulum membrane (GO:0071556)	29	4	0.3	+	13.21	0.000358	0.0363
lumenal side of endoplasmic reticulum membrane (GO:0098553)	29	4	0.3	+	13.21	0.000358	0.0346
ER to Golgi transport vesicle membrane (GO:0012507)	61	6	0.64	+	9.42	6.7e-05	0.0151
integral component of endoplasmic reticulum membrane (GO:0030176)	168	8	1.75	+	4.56	0.000503	0.0463
transport vesicle membrane (GO:0030658)	210	10	2.19	+	4.56	0.000102	0.0147
Golgi membrane (GO:0000139)	644	18	6.72	+	2.68	0.000188	0.0254
extracellular space (GO:0005615)	3410	57	35.6	+	1.6	0.000295	0.0315
organelle membrane (GO:0031090)	3649	60	38.09	+	1.58	0.000223	0.0282
organelle lumen (GO:0043233)	5541	85	57.84	+	1.47	7.36e-05	0.0136
intracellular organelle lumen (GO:0070013)	5541	85	57.84	+	1.47	7.36e-05	0.0124
membrane-enclosed lumen (GO:0031974)	5541	85	57.84	+	1.47	7.36e-05	0.0115
intracellular membrane-bounded organelle (GO:0043231)	12075	169	126.06	+	1.34	8.49e-10	1.72e-06
nucleus (GO:0005634)	7637	106	79.73	+	1.33	0.000285	0.0321
membrane-bounded organelle (GO:0043227)	13136	175	137.13	+	1.28	2.64e-08	1.07e-05
intracellular organelle (GO:0043229)	13156	172	137.34	+	1.25	4.41e-07	0.000128
cytoplasm (GO:0005737)	11989	154	125.16	+	1.23	6.71e-05	0.0136
organelle (GO:0043226)	13963	179	145.77	+	1.23	4.54e-07	0.000115
intracellular anatomical structure (GO:0005622)	14868	188	155.21	+	1.21	1.32e-07	4.46e-05
cellular anatomical entity (GO:0110165)	18761	215	195.85	+	1.1	3.54e-09	3.58e-06
cellular_component (GO:0005575)	18906	215	197.37	+	1.09	2.02e-08	1.02e-05
Unclassified (UNCLASSIFIED)	1689	0	17.63	-	< 0.01	2.02e-08	1.37e-05
