# Supplementary material for: Integrated bioinformatic analysis of gene expression profiling data to identify combinatorial biomarkers in inflammatory skin disease
Source: Sci Rep. 2022 Apr 7;12:5889. doi: 10.1038/s41598-022-09840-3 (PMC8989986; doi:10.1038/s41598-022-09840-3)
Supplement: Supplementary file 5 — Supplementary Information 5. [file 41598_2022_9840_MOESM5_ESM.xlsx]

## Sheet: Summary
	List of pathways in GSE 63741
AD	List of significant pathways in patients with atopic dermatitis vs healthy controls
KE	List of significant pathways in patients with contact eczema vs healthy controls
Li	List of significant pathways in patients with lichen planus vs healthy controls
Pso	List of significant pathways in patients with psoriasis vulgaris vs healthy controls

## Sheet: AD
Ingenuity Canonical Pathways	-log(p-value)	Ratio	z-score	Molecules
Signaling by Rho Family GTPases	1.29	0.034	2.646	ACTA2,ACTG1,ITGA6,ITGB4,MAP3K12,MSN,MYLPF,RHOG,WAS
White Adipose Tissue Browning Pathway	1.01	0.037	2.236	LEP,MAPK13,PRKAG2,THRA,TRPV1
Xenobiotic Metabolism General Signaling Pathway	0.983	0.0362	2.236	AHR,GCLC,GSTA2,MAP3K12,MAPK13
Cardiac Hypertrophy Signaling	0.32	0.0198	2.236	MAP3K12,MAPK13,MYLPF,PRKAG2,RHOG
Regulation of Actin-based Motility by Rho	1.84	0.0545	2	ACTA2,ITGA6,ITGB4,MYLPF,RHOG,WAS
Tec Kinase Signaling	0.733	0.0256	2	ACTA2,ACTG1,ITGA6,ITGB4,RHOG,TRAJ45,TRAV22,TRAV25,WAS

## Sheet: KE
Ingenuity Canonical Pathways	-log(p-value)	Ratio	z-score	Molecules
Regulation of Actin-based Motility by Rho	1.58	0.0636	2.236	ACTA2,ITGA6,ITGB4,MYLPF,PAK3,RHOG,WAS
Xenobiotic Metabolism AHR Signaling Pathway	1.24	0.0633	2.236	AHR,ALDH3A2,ALDH3B2,ALDH5A1,HSP90B1
Cdc42 Signaling	1.13	0.0413	2.236	HLA-DPA1,HLA-DPB1,HLA-DQB1,HLA-G,ITGA6,ITGB4,ITK,MAPK13,MYLPF,PAK3,TRAJ45,TRAV22,WAS
RhoA Signaling	0.662	0.041	2.236	ACTA2,ACTG1,ARHGAP6,MSN,MYLPF
Estrogen Receptor Signaling	2.69	0.0529	2.183	ADCY9,AKT1,ATP5F1B,EIF4E,ESR2,HSP90B1,LEP,MDK,MED14,MMP10,MYLPF,NDUFB7,NDUFB9,PGR,PIK3CA,PLCL2,PRKAG2,PRKAR2A,PRKCG,UQCRC2,VEGFC
Semaphorin Neuronal Repulsive Signaling Pathway	2.8	0.0759	2.111	AKT1,ITGA6,ITGB4,MAP2K3,MAPT,MYLPF,PAK3,PIK3CA,PRKAG2,PRKAR2A,SMC3
Ethanol Degradation II	2.29	0.148	2	ADH1A,ADH1C,ADH5,ALDH3A2
Agrin Interactions at Neuromuscular Junction	0.983	0.0588	2	ACTA2,ACTG1,NRG2,PAK3
STAT3 Pathway	0.55	0.037	2	IL10RA,IL9,MAPK13,NTRK1,TGFBR3

## Sheet: Li
Ingenuity Canonical Pathways	-log(p-value)	Ratio	z-score	Molecules
Xenobiotic Metabolism PXR Signaling Pathway	0.592	0.0341	2.449	ALDH3A2,ALDH3B2,ALDH5A1,GSTA2,PRKAG2,PRKAR2A
Xenobiotic Metabolism AHR Signaling Pathway	1.37	0.0633	2.236	AHR,ALDH3A2,ALDH3B2,ALDH5A1,GSTA2
Ethanol Degradation II	2.42	0.148	2	ADH1A,ADH1C,ADH5,ALDH3A2
Noradrenaline and Adrenaline Degradation	2.25	0.133	2	ADH1A,ADH1C,ADH5,ALDH3A2
Regulation of Actin-based Motility by Rho	1.75	0.0636	2	ACTA2,ITGA1,ITGA6,ITGB4,MYLPF,RHOG,WAS
Cdc42 Signaling	1.35	0.0413	2	HLA-DPA1,HLA-DPB1,HLA-DQB1,HLA-G,ITGA1,ITGA6,ITGB4,ITK,MAPK13,MYLPF,TRAV22,TRAV25,WAS
Serotonin Degradation	1.33	0.0714	2	ADH1A,ADH1C,ADH5,ALDH3A2
Synaptic Long Term Potentiation	0.438	0.0317	2	PLCH2,PLCL2,PRKAG2,PRKAR2A

## Sheet: Pso
Ingenuity Canonical Pathways	-log(p-value)	Ratio	z-score	Molecules
Serotonin Degradation	1.57	0.0893	2.236	ADH1C,ADH5,ALDH3A2,B4GAT1,UGT2B17
Synaptic Long Term Depression	0	0.0266	2	NPR2,NT5C,PLCH2,PPP2R5B,PRKCG
