# Supplementary material for: Integrated bioinformatic analysis of gene expression profiling data to identify combinatorial biomarkers in inflammatory skin disease
Source: Sci Rep. 2022 Apr 7;12:5889. doi: 10.1038/s41598-022-09840-3 (PMC8989986; doi:10.1038/s41598-022-09840-3)
Supplement: Supplementary file 6 — Supplementary Information 6. [file 41598_2022_9840_MOESM6_ESM.xlsx]

## Sheet: Summary
	List of upstream regulators in GSE 63741
AD	List of upstream regulator in patients with atopic dermatitis vs healthy controls
KE	List of upstream regulator in patients with contact eczema vs healthy controls
Li	List of upstream regulator in patients with lichen planus vs healthy controls
Pso	List of upstream regulator in patients with psoriasis vulgaris vs healthy controls
Common	List of upstream regulators which commonly observed in four different inflammatory skin diseases

## Sheet: AD
Upstream Regulator	Expr Log Ratio	Molecule Type	Predicted Activation State	Activation z-score	p-value of overlap	Target Molecules in Dataset	Mechanistic Network
CNR1		G-protein coupled receptor	Activated	2.714	1.09e-05	ALPL,APOE,CEACAM1,DKK1,FOXM1,LEP,LRP4,MDK,MSX1,NDP,TIMP1,VEGFC	101 (12)
BMP4		growth factor	Activated	2.431	0.000623	ACTA2,ASIP,COL2A1,CYP17A1,DLX3,KRT7,LEF1,MAFK,MSX1,MXD1,SMAD6,TBX3	141 (12)
AMH		growth factor	Activated	2.181	0.00011	BTG2,CEACAM1,CYP17A1,KLK3,SMAD6	120 (10)
CDK4/6		group	Activated	2	0.0397	ENO1,KMT2A,LAMB2,RHPN2
PPARD		ligand-dependent nuclear receptor	Inhibited	-2.025	0.00224	ACTA2,APOE,CXCL1,ENO1,FABP4,IL12B,LIPG,LPIN2,MYCL,NR4A2,TBX21,TUB	146 (19)

## Sheet: KE
Upstream Regulator	Expr Log Ratio	Molecule Type	Predicted Activation State	Activation z-score	p-value of overlap	Target Molecules in Dataset	Mechanistic Network
BMP4		growth factor	Activated	2.887	2.15e-05	ACTA2,ASIP,COL2A1,CYP17A1,DLX3,KLF4,KRT7,LEF1,MAFK,MSX1,MXD1,PITX2,PTCH1,SMAD6,SMAD9,TBX3,TBX5,TGM2	196 (20)
CNR1		G-protein coupled receptor	Activated	2.496	2.64e-05	ADORA1,ALPL,APOE,CEACAM1,DKK1,FOXM1,KRT6B,LEP,LRP4,MDK,MSX1,NDP,TIMP1,VEGFC	169 (11)
GH1		growth factor	Activated	2.433	0.0732	CEBPD,CLU,CTNNB1,GTF2H1,IGFBP1,TNFRSF1A
AMH		growth factor	Activated	2.385	6.3e-05	BTG2,CEACAM1,CYP17A1,KLK3,SMAD6,SMAD9	129 (9)
BMP2		growth factor	Activated	2.357	0.000228	ACTA2,ALPL,COL2A1,CTNNB1,CYP17A1,DKK1,DLX3,FABP4,FOSB,KLF4,MSX1,NKX3-2,PITX2,SMAD6,TGM2,TIMP1	194 (20)
TNFSF15		cytokine	Activated	2.213	0.000245	ABCG1,ACTA2,CXCL8,IL9,LEP,TBX21	159 (15)
CCR2		G-protein coupled receptor	Activated	2.2	0.148	AEBP1,IL12B,P4HA1,TGM2,TIMP1
EDN1		cytokine	Activated	2.152	0.0077	ACTA2,ANXA1,COL7A1,CTNNB1,CXCL8,FOSB,LEP,MSN,TBX5,TGM2,TIMP1,VEGFC	243 (23)

## Sheet: Li
Upstream Regulator	Expr Log Ratio	Molecule Type	Predicted Activation State	Activation z-score	p-value of overlap	Target Molecules in Dataset	Mechanistic Network
BMP4		growth factor	Activated	2.942	7.51e-06	ACTA2,ASIP,CYP17A1,DLX3,GJA1,IFNG,KLF4,KRT7,LEF1,MAFK,MSX1,NODAL,PTCH1,SCARB1,SMAD6,SMAD9,TBX5,TGM2	216 (20)
IL15		cytokine	Activated	2.449	0.00318	ACADS,ACTN4,AHR,ALDOC,CEACAM1,CXCL8,DPP4,EIF4E,ENO1,GARS1,IFNG,IL12B,IL2RB,IL9,LEF1,MTA2,PDCD5,TBX21,TIMP1,TNFRSF1A,TNFSF4	147 (16)
BMP2		growth factor	Activated	2.406	0.00276	ACTA2,ALPL,CYP17A1,DKK1,DLX3,FABP4,FGFR1,FOSB,KLF4,MSX1,SMAD6,TGM2,TIMP1	152 (16)
Jnk		group	Activated	2.397	7.08e-05	ACTA2,AGRP,BAX,CLDN2,CXCL8,DKK1,FABP4,FLI1,FOSB,GJA1,IFNG,IL12B,MSH2,TGM2,TIMP1,TWIST1	228 (17)
CNR1		G-protein coupled receptor	Activated	2.35	4.4e-07	ADORA1,ALPL,APOE,CEACAM1,DKK1,FOXM1,IFNG,KRT6B,LRP4,MDK,MSX1,NDP,PDYN,SCARB1,TIMP1,VEGFC	159 (17)
IL7		cytokine	Activated	2.296	0.00258	AHR,BAX,CEACAM1,CXCL1,DPP4,GARS1,GSR,IFNG,LEF1,TCF3	173 (17)
CDK4/6		group	Activated	2.236	0.0304	ENO1,ITSN2,KMT2A,LAMB2,RHPN2
AMH		growth factor	Activated	2.181	0.000453	BTG2,CEACAM1,CYP17A1,SMAD6,SMAD9	64 (6)
TNFRSF8		transmembrane receptor	Activated	2.164	0.0138	CXCL8,GCLC,IFNG,PFKM,RPL7A
Pkc(s)		group	Activated	2.132	0.00848	ACTA2,AHR,AQP2,AQP4,CXCL8,DBP,FABP4,GSTA2,IL12B,MAFK,NR4A2,SCARB1	179 (16)

## Sheet: Pso
Upstream Regulator	Expr Log Ratio	Molecule Type	Predicted Activation State	Activation z-score	p-value of overlap	Target Molecules in Dataset	Mechanistic Network
CNR1		G-protein coupled receptor	Activated	2.496	0.000127	ALPL,APOE,CEACAM1,DKK1,KRT6B,LEP,LIPC,LRP4,MDK,MSX1,NDP,SCARB1,TIMP1,VEGFC	336 (21)
BMP4		growth factor	Activated	2.3	0.000416	ASIP,COL2A1,CYP17A1,DLX3,KLF4,KRT7,LEF1,MAFK,MSX1,POU5F1,RUNX3,SCARB1,SMAD6,SMAD9,TBX3,TBX5,TGM2	231 (10)
CAV1		transmembrane receptor	Activated	2.216	0.0795	AKT1,FOLR1,KRT6B,KRT7,LEP,POU5F1,SMAD6,TNFRSF1A
CTLA4		transmembrane receptor	Inhibited	-2	0.169	AHR,CXCL8,FOLR3,PADI2

## Sheet: Common
Upstream Regulator	Molecule type	AD	KE	Li	Pso
CNR1	G-protein coupled receptor	2.714	2.496	2.35	2.496
BMP4	growth factor	2.431	2.887	2.942	2.3
