# Supplementary material for: Integrated bioinformatic analysis of gene expression profiling data to identify combinatorial biomarkers in inflammatory skin disease
Source: Sci Rep. 2022 Apr 7;12:5889. doi: 10.1038/s41598-022-09840-3 (PMC8989986; doi:10.1038/s41598-022-09840-3)
Supplement: Supplementary file 7 — Supplementary Information 7. [file 41598_2022_9840_MOESM7_ESM.xlsx]

## Sheet: Summary
	List of biomarkers in GSE 63741
AD	List of biomarkers in patients with atopic dermatitis vs healthy controls
KE	List of biomarkers in patients with contact eczema vs healthy controls
Li	List of biomarkers in patients with lichen planus vs healthy controls
Pso	List of biomarkers in patients with psoriasis vulgaris vs healthy controls

## Sheet: AD
Symbol	Entrez Gene Name	Location	Family	Drug(s)	Entrez Gene	Expr Log Ratio
AANAT	aralkylamine N-acetyltransferase	Cytoplasm	enzyme		11298	0.358
ABCA7	ATP binding cassette subfamily A member 7	Plasma Membrane	transporter		10347	-0.335
ABCB8	ATP binding cassette subfamily B member 8	Cytoplasm	transporter		32208	-0.436
ACADS	acyl-CoA dehydrogenase short chain	Cytoplasm	enzyme		35	-0.216
ACR	acrosin	Extracellular Space	peptidase		49	0.279
ACTA2	actin alpha 2, smooth muscle	Cytoplasm	other		59	0.322
ACTG1	actin gamma 1	Cytoplasm	other		71	0.514
ACTG1P10	actin gamma 1 pseudogene 10	Other	other		83	0.389
ACTN3	actinin alpha 3 (gene/pseudogene)	Plasma Membrane	other		89	-0.309
ADAM10	ADAM metallopeptidase domain 10	Plasma Membrane	peptidase		102	0.28
ADD1	adducin 1	Cytoplasm	other		118	0.814
ADH5	alcohol dehydrogenase 5 (class III), chi polypeptide	Cytoplasm	enzyme		128	0.476
ADH1A	alcohol dehydrogenase 1A (class I), alpha polypeptide	Cytoplasm	enzyme	fomepizole	124	0.471
ADPRH	ADP-ribosylarginine hydrolase	Other	enzyme		141	0.205
AFDN	afadin, adherens junction formation factor	Nucleus	other		4301	-0.312
AGPAT1	1-acylglycerol-3-phosphate O-acyltransferase 1	Cytoplasm	enzyme		32230	0.247
AGRP	agouti related neuropeptide	Extracellular Space	other		181	-0.425
AHR	aryl hydrocarbon receptor	Nucleus	ligand-dependent nuclear receptor	KYN-175, BAY2416964	196	0.504
AIMP1	aminoacyl tRNA synthetase complex interacting multifunctional protein 1	Extracellular Space	cytokine		9255	-0.357
ALDH5A1	aldehyde dehydrogenase 5 family member A1	Cytoplasm	enzyme	theophylline/tretinoin/valproic acid, valproic acid	7915	0.805
ALDH7A1P3	aldehyde dehydrogenase 7 family member A1 pseudogene 3	Other	other		543	1.164
ALG14	ALG14 UDP-N-acetylglucosaminyltransferase subunit	Cytoplasm	enzyme		32479	-0.522
ALPL	alkaline phosphatase, biomineralization associated	Plasma Membrane	phosphatase	zinc sulfate	249	0.875
ALX3	ALX homeobox 3	Nucleus	transcription regulator		257	0.431
AMPD3	adenosine monophosphate deaminase 3	Cytoplasm	enzyme		272	0.293
AMYP1	amylase alpha pseudogene 1	Other	other		281	0.357
ANGPTL7	angiopoietin like 7	Extracellular Space	other		10218	-0.405
ANXA1	annexin A1	Plasma Membrane	enzyme	dasatinib/hydrocortisone, hydrocortisone, hydrocortisone/mitoxantrone, cytarabine/hydrocortisone/methotrexate, hydrocortisone/imatinib, hydrocortisone/prednisone, acyclovir/hydrocortisone	301	0.455
ANXA11	annexin A11	Nucleus	other		311	0.314
APEX1	apurinic/apyrimidinic endodeoxyribonuclease 1	Nucleus	enzyme	E 3330, lucanthone	328	0.283
API5	apoptosis inhibitor 5	Cytoplasm	other		11800	-0.336
APLP1	amyloid beta precursor like protein 1	Extracellular Space	other		333	0.318
APOE	apolipoprotein E	Extracellular Space	transporter		99	0.824
AQP4	aquaporin 4	Plasma Membrane	transporter		361	-0.504
AR	androgen receptor	Nucleus	ligand-dependent nuclear receptor	galeterone, nandrolone phenpropionate, cyproterone acetate/ethinyl estradiol, testosterone propionate, testosterone cypionate, EPI-506, drospirenone, methyltestosterone, AZD3514, TRC253, apalutamide, bicalutamide/goserelin, ostarine, fluoxymesterone/tamoxifen, GSK2881078, danazol, testosterone enanthate, darolutamide, fluoxymesterone, flutamide, testolone, oxymetholone, bicalutamide, bicalutamide…	367	-0.345
ARHGAP6	Rho GTPase activating protein 6	Cytoplasm	other		395	-0.294
ARHGAP25	Rho GTPase activating protein 25	Cytoplasm	other		9938	-1
ARR3	arrestin 3	Cytoplasm	other		407	0.318
ASIC1	acid sensing ion channel subunit 1	Plasma Membrane	ion channel	diclofenac/omeprazole, amiloride, diclofenac/misoprostol, diclofenac, amiloride/hydrochlorothiazide	11419	-0.91
ASIP	agouti signaling protein	Extracellular Space	other		11286	0.726
ASNS	asparagine synthetase (glutamine-hydrolyzing)	Cytoplasm	enzyme		440	0.41
ASTN2	astrotactin 2	Cytoplasm	other		23245	-0.191
ATOX1	antioxidant 1 copper chaperone	Cytoplasm	transporter		475	0.389
ATP13A2	ATPase cation transporting 13A2	Cytoplasm	transporter		23400	0.495
ATP1B4	ATPase Na+/K+ transporting family member beta 4	Plasma Membrane	transporter		23439	-0.345
ATP2A3	ATPase sarcoplasmic/endoplasmic reticulum Ca2+ transporting 3	Cytoplasm	transporter		489	0.442
ATP5F1B	ATP synthase F1 subunit beta	Cytoplasm	transporter		506	-0.482
ATP7A	ATPase copper transporting alpha	Plasma Membrane	transporter		538	0.333
ATXN1	ataxin 1	Nucleus	transcription regulator		7912	0.232
AVPR1A	arginine vasopressin receptor 1A	Plasma Membrane	G-protein coupled receptor	AVP, SRX246, conivaptan, lypressin, pecavaptan	25107	0.236
BBOX1	gamma-butyrobetaine hydroxylase 1	Cytoplasm	enzyme		32399	-0.179
BIN1	bridging integrator 1	Nucleus	other		274	0.367
BTG2	BTG anti-proliferation factor 2	Nucleus	transcription regulator		30079	1.045
BZW1	basic leucine zipper and W2 domains 1	Cytoplasm	translation regulator		9689	-0.259
CALCB	calcitonin related polypeptide beta	Extracellular Space	other		12641	-0.222
CAPNS1	calpain small subunit 1	Cytoplasm	peptidase		826	0.571
CBY1	chibby family member 1, beta catenin antagonist	Cytoplasm	other		25776	-1.163
CEACAM1	CEA cell adhesion molecule 1	Plasma Membrane	transporter	anti-CEACAM1 monoclonal antibody CM-24	26367	1.024
CEBPD	CCAAT enhancer binding protein delta	Nucleus	transcription regulator		12609	0.171
CENPI	centromere protein I	Nucleus	other		2491	1.651
CEP250	centrosomal protein 250	Nucleus	other		11190	-0.7
CETN2	centrin 2	Nucleus	enzyme		812	0.971
CHSY1	chondroitin sulfate synthase 1	Cytoplasm	enzyme		32497	-0.194
CLCN5	chloride voltage-gated channel 5	Plasma Membrane	ion channel		4865	-0.247
CLDN2	claudin 2	Plasma Membrane	other		9075	-0.619
CLDN4	claudin 4	Plasma Membrane	transmembrane receptor		1364	0.308
CLTC	clathrin heavy chain	Plasma Membrane	other		32537	-0.282
CLTCL1	clathrin heavy chain like 1	Plasma Membrane	other		8218	-1.281
CLU	clusterin	Cytoplasm	other	clusterin antisense oligonucleotide	1191	0.463
COBL	cordon-bleu WH2 repeat protein	Plasma Membrane	other		23242	-0.207
COL2A1	collagen type II alpha 1 chain	Extracellular Space	other	collagenase clostridium histolyticum	315	0.287
COL4A1	collagen type IV alpha 1 chain	Extracellular Space	other	collagenase clostridium histolyticum	1282	-0.275
COL7A1	collagen type VII alpha 1 chain	Extracellular Space	other	collagenase clostridium histolyticum	1294	-0.624
COQ5	coenzyme Q5, methyltransferase	Cytoplasm	enzyme		32272	0.564
CP	ceruloplasmin	Extracellular Space	enzyme		1356	-1.283
CPA2	carboxypeptidase A2	Extracellular Space	peptidase		1358	-1.357
CPNE7	copine 7	Cytoplasm	transporter		27132	0.442
CR1	complement C3b/C4b receptor 1 (Knops blood group)	Plasma Membrane	transmembrane receptor		1378	-0.21
CRISP1	cysteine rich secretory protein 1	Extracellular Space	other		167	0.39
CROCC	ciliary rootlet coiled-coil, rootletin	Plasma Membrane	other		9696	0.628
CRYAA/CRYAA2	crystallin alpha A	Cytoplasm	other		24273	-0.318
CRYBB2P1	crystallin beta B2 pseudogene 1	Other	other		1416	0.366
CUBN	cubilin	Plasma Membrane	transmembrane receptor		8029	0.285
CXCL1	C-X-C motif chemokine ligand 1	Extracellular Space	cytokine		2493	-0.478
CYP17A1	cytochrome P450 family 17 subfamily A member 1	Cytoplasm	enzyme	abiraterone acetate, abiraterone, abiraterone/prednisolone, CFG-920, ketoconazole, orteronel, CYP17A1 inhibitor, seviteronel	25146	-0.369
CYTH1	cytohesin 1	Cytoplasm	other		8164	-0.816
DBP	D-box binding PAR bZIP transcription factor	Nucleus	transcription regulator		13170	0.505
DDAH1	dimethylarginine dimethylaminohydrolase 1	Cytoplasm	enzyme		32281	-0.236
DDX17	DEAD-box helicase 17	Nucleus	enzyme		10521	-0.891
DGKE	diacylglycerol kinase epsilon	Cytoplasm	kinase		8526	-0.297
DGKI	diacylglycerol kinase iota	Cytoplasm	kinase		9162	-0.204
DHCR7	7-dehydrocholesterol reductase	Cytoplasm	enzyme		13360	-0.522
DHX9P1	DEAH-box helicase 9 pseudogene 1	Other	other		1661	-0.352
DKC1	dyskerin pseudouridine synthase 1	Nucleus	enzyme		1736	-0.329
DKK1	dickkopf WNT signaling pathway inhibitor 1	Extracellular Space	growth factor	DKN-01, BHQ880	30197	0.857
DLGAP1	DLG associated protein 1	Plasma Membrane	other		14627	-0.187
DLST	dihydrolipoamide S-succinyltransferase	Cytoplasm	enzyme		1743	-0.758
DLX3	distal-less homeobox 3	Nucleus	transcription regulator		30585	0.722
DMRT1	doublesex and mab-3 related transcription factor 1	Nucleus	transcription regulator		1761	-0.281
DNAJB6	DnaJ heat shock protein family (Hsp40) member B6	Nucleus	transcription regulator		9186	0.426
DNAJC2	DnaJ heat shock protein family (Hsp40) member C2	Nucleus	transcription regulator		22792	-0.27
DNM1	dynamin 1	Cytoplasm	enzyme		1759	-0.97
DOK3	docking protein 3	Cytoplasm	other		27261	0.323
DOK7	docking protein 7	Extracellular Space	other		18304	1.27
DOP1A	DOP1 leucine zipper like protein A	Cytoplasm	other		23033	-0.185
DPAGT1	dolichyl-phosphate N-acetylglucosaminephosphotransferase 1	Cytoplasm	enzyme		1799	-0.588
DPH1	diphthamide biosynthesis 1	Cytoplasm	other		1801	-0.461
DR1	down-regulator of transcription 1	Nucleus	transcription regulator		1810	0.214
DRG1	developmentally regulated GTP binding protein 1	Cytoplasm	enzyme		4733	0.675
DSG2	desmoglein 2	Plasma Membrane	other		1829	0.394
DSPP	dentin sialophosphoprotein	Extracellular Space	other		7888	-0.324
DTNA	dystrobrevin alpha	Plasma Membrane	other		1837	-0.53
DTNB	dystrobrevin beta	Plasma Membrane	other		1838	-0.69
DTYMK	deoxythymidylate kinase	Cytoplasm	kinase		1841	0.528
DUSP1	dual specificity phosphatase 1	Nucleus	phosphatase		1843	-0.571
DUSP2	dual specificity phosphatase 2	Nucleus	phosphatase		13537	0.466
ECD	ecdysoneless cell cycle regulator	Nucleus	transcription regulator		11319	0.517
EEF1A1	eukaryotic translation elongation factor 1 alpha 1	Cytoplasm	translation regulator		1915	0.331
EEF1A2	eukaryotic translation elongation factor 1 alpha 2	Cytoplasm	translation regulator		1917	-0.506
EEF1A1P14	eukaryotic translation elongation factor 1 alpha 1 pseudogene 14	Other	other		1930	0.171
EEF1A1P15	eukaryotic translation elongation factor 1 alpha 1 pseudogene 15	Other	other		1931	0.33
EEF1B2P3	eukaryotic translation elongation factor 1 beta 2 pseudogene 3	Other	other		1935	0.789
EIF3G	eukaryotic translation initiation factor 3 subunit G	Cytoplasm	other		9606	-0.876
ELK2BP	ETS transcription factor ELK2B, pseudogene	Other	other		9995	0.316
ENO1	enolase 1	Cytoplasm	enzyme		24333	-0.539
ENO1P1	enolase 1 pseudogene 1	Other	other		2025	-0.262
ERP44	endoplasmic reticulum protein 44	Cytoplasm	enzyme		32588	-0.313
ETNK1	ethanolamine kinase 1	Cytoplasm	kinase		32585	-0.4
EXO1	exonuclease 1	Nucleus	enzyme		9156	3.831
EYA4	EYA transcriptional coactivator and phosphatase 4	Cytoplasm	phosphatase		1691	0.419
FABP4	fatty acid binding protein 4	Cytoplasm	transporter		16804	1.541
FADS1	fatty acid desaturase 1	Plasma Membrane	enzyme		3992	-0.773
FAM156A/FAM156B	family with sequence similarity 156 member A	Nucleus	other		29057	-1.126
FBXO11	F-box protein 11	Cytoplasm	enzyme		26265	-1.096
FCGR1CP	Fc fragment of IgG receptor Ic, pseudogene	Plasma Membrane	other		2211	0.39
FGF23	fibroblast growth factor 23	Extracellular Space	growth factor	burosumab	8074	-0.332
FHL3	four and a half LIM domains 3	Plasma Membrane	other		2275	-0.463
FKBP5	FKBP prolyl isomerase 5	Nucleus	enzyme		2289	1.033
FOLH1B	folate hydrolase 1B	Cytoplasm	peptidase		2344	0.571
FOLR1	folate receptor alpha	Plasma Membrane	transporter	farletuzumab, OTL38, mirvetuximab soravtansine	2348	-0.551
FOSB	FosB proto-oncogene, AP-1 transcription factor subunit	Nucleus	transcription regulator		2354	1.15
FOXD1	forkhead box D1	Nucleus	transcription regulator		2297	-0.478
FOXM1	forkhead box M1	Nucleus	transcription regulator		2305	0.448
FOXO1B	forkhead box O1B (pseudogene)	Other	other		2311	-0.39
FOXS1	forkhead box S1	Nucleus	transcription regulator		2307	0.327
FRAT2	FRAT regulator of WNT signaling pathway 2	Cytoplasm	other		23401	0.956
FTH1P5	ferritin heavy chain 1 pseudogene 5	Other	other		2509	0.384
FTH1P8	ferritin heavy chain 1 pseudogene 8	Other	other		2501	-0.858
FTSJ1	FtsJ RNA 2'-O-methyltransferase 1	Cytoplasm	enzyme		4408	-0.336
FURIN	furin, paired basic amino acid cleaving enzyme	Cytoplasm	peptidase	nona-D-arginine amide, hexa-D-arginine, furin inhibitor	5123	0.701
FUT3	fucosyltransferase 3 (Lewis blood group)	Cytoplasm	enzyme		2525	-0.248
FUT5	fucosyltransferase 5	Cytoplasm	enzyme		2527	-0.922
FUT7	fucosyltransferase 7	Cytoplasm	enzyme		2529	-0.521
FZD2	frizzled class receptor 2	Plasma Membrane	G-protein coupled receptor	wnt-5a mimic hexapeptide foxy-5, vantictumab	2535	-0.388
FZD5	frizzled class receptor 5	Plasma Membrane	G-protein coupled receptor	wnt-5a mimic hexapeptide foxy-5, vantictumab	7855	-0.313
G6PR	glucose-6-phosphatase regulator	Other	other		2541	0.905
GARS1	glycyl-tRNA synthetase 1	Cytoplasm	enzyme		7972	5.603
GATD3A/GATD3B	glutamine amidotransferase like class 1 domain containing 3A	Cytoplasm	other		8209	1.372
GCLC	glutamate-cysteine ligase catalytic subunit	Cytoplasm	enzyme		14629	0.287
GPM6B	glycoprotein M6B	Plasma Membrane	other		14758	0.284
GRHPR	glyoxylate and hydroxypyruvate reductase	Cytoplasm	enzyme		9380	0.321
GSDME	gasdermin E	Cytoplasm	other		1687	-0.488
GSPT1	G1 to S phase transition 1	Cytoplasm	translation regulator		2935	0.342
GSTA2	glutathione S-transferase alpha 2	Cytoplasm	enzyme		2939	0.599
HDAC6	histone deacetylase 6	Nucleus	transcription regulator	ricolinostat, pyroxamide, bortezomib/vorinostat, tributyrin, trametinib/vorinostat, KA2507, belinostat, vorinostat	32461	1.209
HIRA	histone cell cycle regulator	Nucleus	transcription regulator		15260	0.295
HLA-DPA1	major histocompatibility complex, class II, DP alpha 1	Plasma Membrane	transmembrane receptor		3113	-0.856
HLA-DPB1	major histocompatibility complex, class II, DP beta 1	Plasma Membrane	transmembrane receptor		3115	-0.209
HLA-DQB1	major histocompatibility complex, class II, DQ beta 1	Plasma Membrane	other		7924	0.497
HLA-G	major histocompatibility complex, class I, G	Plasma Membrane	other		3135	-0.611
HMGCS1	3-hydroxy-3-methylglutaryl-CoA synthase 1	Cytoplasm	enzyme		3157	-0.312
HMGN2	high mobility group nucleosomal binding domain 2	Nucleus	other		3151	0.712
HSD17B4	hydroxysteroid 17-beta dehydrogenase 4	Cytoplasm	enzyme		32582	-0.187
HSPB7	heat shock protein family B (small) member 7	Cytoplasm	other		27129	0.427
HTR3B	5-hydroxytryptamine receptor 3B	Plasma Membrane	ion channel	dexamethasone/granisetron, dolasetron, ergotamine, alosetron, cisapride, granisetron, D-tubocurarine, dexamethasone/ondansetron, aprepitant/granisetron, dexamethasone/palonosetron, ondansetron, aprepitant/dexamethasone/granisetron, mirtazapine, aprepitant/dexamethasone/palonosetron, fenfluramine, aprepitant/palonosetron, palonosetron, aprepitant/ondansetron, aprepitant/dexamethasone/ondansetron	9177	0.819
ICAM3	intercellular adhesion molecule 3	Plasma Membrane	transmembrane receptor		3385	-0.434
IFI6	interferon alpha inducible protein 6	Cytoplasm	other		2537	-0.351
IFNA2	interferon alpha 2	Extracellular Space	cytokine		8005	0.162
IGHJ2	immunoglobulin heavy joining 2	Other	other		28481	0.239
IGHV1OR15-6	immunoglobulin heavy variable 1/OR15-6 (pseudogene)	Other	other		28320	0.715
IGHV3-48	immunoglobulin heavy variable 3-48	Other	other		28424	0.36
IGHV3OR16-11	immunoglobulin heavy variable 3/OR16-11 (pseudogene)	Other	other		28305	0.735
IGHV7-40	immunoglobulin heavy variable 7-40 (pseudogene)	Other	other		28381	0.499
IGHVII-28-1	immunoglobulin heavy variable (II)-28-1 (pseudogene)	Other	other		28372	0.7
IGHVII-78-1	immunoglobulin heavy variable (II)-78-1 (pseudogene)	Other	other		28356	0.242
IGHVIII-82	immunoglobulin heavy variable (III)-82 (pseudogene)	Other	other		28338	0.583
IGHVIII-26-1	immunoglobulin heavy variable (III)-26-1 (pseudogene)	Other	other		28347	0.273
IGHVIII-47-1	immunoglobulin heavy variable (III)-47-1 (pseudogene)	Other	other		28344	-0.333
IGHVIII-67-3	immunoglobulin heavy variable (III)-67-3 (pseudogene)	Other	other		28341	-0.192
IL9	interleukin 9	Extracellular Space	cytokine		3578	0.522
IL10RA	interleukin 10 receptor subunit alpha	Plasma Membrane	transmembrane receptor		3587	-0.465
IL12B	interleukin 12B	Extracellular Space	cytokine	methotrexate/ustekinumab, ustekinumab	3593	0.429
INSL5	insulin like 5	Extracellular Space	other		10022	-0.4
ITGA6	integrin subunit alpha 6	Plasma Membrane	transmembrane receptor		32275	-0.461
ITGB4	integrin subunit beta 4	Plasma Membrane	transmembrane receptor		25724	-0.286
IVD	isovaleryl-CoA dehydrogenase	Cytoplasm	enzyme		24513	0.235
KBTBD2	kelch repeat and BTB domain containing 2	Other	other		25948	0.353
KCNE2	potassium voltage-gated channel subfamily E regulatory subunit 2	Plasma Membrane	ion channel	amiodarone, nicorandil	9992	-1.192
KDM3A	lysine demethylase 3A	Nucleus	transcription regulator		23388	-1.25
KIFC3	kinesin family member C3	Cytoplasm	enzyme		16582	0.75
KLK3	kallikrein related peptidase 3	Extracellular Space	peptidase		16624	-0.595
KMT2A	lysine methyltransferase 2A	Nucleus	transcription regulator	KO-539	17353	-0.637
KPTN	kaptin, actin binding protein	Plasma Membrane	other		11133	-0.375
KRT7	keratin 7	Cytoplasm	other		16690	0.394
LAMB2	laminin subunit beta 2	Extracellular Space	enzyme		3913	-0.171
LAMB4	laminin subunit beta 4	Other	other		22798	-0.241
LEF1	lymphoid enhancer binding factor 1	Nucleus	transcription regulator		3951	-0.269
LEP	leptin	Extracellular Space	growth factor		16846	0.547
LHX9	LIM homeobox 9	Nucleus	transcription regulator		16876	-0.728
LIG4	DNA ligase 4	Nucleus	enzyme		32322	0.343
LIPG	lipase G, endothelial type	Extracellular Space	enzyme		16891	0.399
LIPH	lipase H	Extracellular Space	enzyme		16954	-0.388
LMAN1	lectin, mannose binding 1	Cytoplasm	other		3998	0.342
LMNB2	lamin B2	Nucleus	other		3999	0.132
LPAL1	lipoprotein(a) like 1	Other	other		4019	-0.267
LPIN2	lipin 2	Nucleus	phosphatase		9663	-0.294
LRP4	LDL receptor related protein 4	Extracellular Space	other		32552	-0.36
LRP8	LDL receptor related protein 8	Plasma Membrane	transmembrane receptor		7804	0.872
LRRFIP1	LRR binding FLII interacting protein 1	Cytoplasm	transcription regulator		16978	-0.609
LTA4H	leukotriene A4 hydrolase	Cytoplasm	enzyme		16993	-0.24
LYAR	Ly1 antibody reactive	Plasma Membrane	other		17089	-0.632
LYL1	LYL1 basic helix-loop-helix family member	Nucleus	transcription regulator		4066	0.236
LZTS1	leucine zipper tumor suppressor 1	Nucleus	other		11178	3.503
MAB21L1	mab-21 like 1	Nucleus	other		17116	0.281
MAD2L1	mitotic arrest deficient 2 like 1	Nucleus	other		4085	0.597
MAFG	MAF bZIP transcription factor G	Nucleus	transcription regulator		4097	-0.26
MAFK	MAF bZIP transcription factor K	Nucleus	transcription regulator		7975	4.815
MANF	mesencephalic astrocyte derived neurotrophic factor	Extracellular Space	other		7873	0.624
MAOA	monoamine oxidase A	Cytoplasm	enzyme	fenfluramine/phentermine, moclobemide, methamphetamine, isocarboxazid, CX-1370, benzphetamine, phentermine/topiramate, N-(2-indanyl)glycinamide, iproniazid, phentermine, tranylcypromine, procainamide, MAO-A inhibitor, ladostigil, phenelzine, dextroamphetamine	17161	-1.012
MAP3K12	mitogen-activated protein kinase kinase kinase 12	Cytoplasm	kinase		7786	0.528
MAP4K1	mitogen-activated protein kinase kinase kinase kinase 1	Cytoplasm	kinase		11184	-1.058
MAPK13	mitogen-activated protein kinase 13	Cytoplasm	kinase	talmapimod	29513	2.41
MAT2B	methionine adenosyltransferase 2B	Cytoplasm	enzyme		27108	0.368
MC3R	melanocortin 3 receptor	Plasma Membrane	G-protein coupled receptor	bremelanotide	8203	-0.257
MCM3	minichromosome maintenance complex component 3	Nucleus	enzyme		17215	-0.339
MDFIC	MyoD family inhibitor domain containing	Nucleus	other		29969	0.724
MDK	midkine	Extracellular Space	growth factor		30277	1.026
MECOM	MDS1 and EVI1 complex locus	Nucleus	transcription regulator		17251	0.902
MED12	mediator complex subunit 12	Nucleus	transcription regulator		9968	-0.28
MED14	mediator complex subunit 14	Nucleus	transcription regulator		9282	0.872
MEP1A	meprin A subunit alpha	Plasma Membrane	peptidase		17287	-0.422
METTL1	methyltransferase like 1	Nucleus	enzyme		17299	-0.283
MFSD10	major facilitator superfamily domain containing 10	Nucleus	transporter		10227	0.43
MKNK2	MAPK interacting serine/threonine kinase 2	Cytoplasm	kinase	ETC-1907206, tomivosertib	17347	-0.188
MMP10	matrix metallopeptidase 10	Extracellular Space	peptidase	marimastat	4319	-0.557
MSL3	MSL complex subunit 3	Nucleus	transcription regulator		17692	0.576
MSN	moesin	Plasma Membrane	other		4478	1.707
MSRA	methionine sulfoxide reductase A	Cytoplasm	enzyme		4482	1.232
MST1L	macrophage stimulating 1 like	Other	other		11204	-0.733
MST1P2	macrophage stimulating 1 pseudogene 2	Other	other		11210	-0.645
MSX1	msh homeobox 1	Nucleus	transcription regulator		17701	0.877
MT1A	metallothionein 1A	Cytoplasm	other		4489	-0.533
MT1CP	metallothionein 1C, pseudogene	Other	other		4491	1.21
MTERF1	mitochondrial transcription termination factor 1	Cytoplasm	transcription regulator		7978	2.605
MTMR7	myotubularin related protein 7	Cytoplasm	phosphatase		9108	0.496
MTMR10	myotubularin related protein 10	Cytoplasm	other		32408	-0.354
MTR	5-methyltetrahydrofolate-homocysteine methyltransferase	Cytoplasm	enzyme	mecobalamin, hydroxocobalamin, cyanocobalamin	17774	0.272
MTTP	microsomal triglyceride transfer protein	Cytoplasm	transporter	hesperetin, lomitapide	4547	0.66
MXD1	MAX dimerization protein 1	Nucleus	transcription regulator		17119	-0.254
MYCL	MYCL proto-oncogene, bHLH transcription factor	Nucleus	transcription regulator		16918	-0.304
MYH9	myosin heavy chain 9	Cytoplasm	enzyme		1695	0.718
MYLPF	myosin light chain, phosphorylatable, fast skeletal muscle	Cytoplasm	other		29972	0.541
NADSYN1	NAD synthetase 1	Cytoplasm	enzyme		32328	-0.859
NCAM2	neural cell adhesion molecule 2	Plasma Membrane	other		18257	-0.358
NDP	norrin cystine knot growth factor NDP	Extracellular Space	growth factor		4693	-0.223
NDUFV2P1	NADH:ubiquinone oxidoreductase core subunit V2 pseudogene 1	Other	other		4730	0.301
NFE2L1	nuclear factor, erythroid 2 like 1	Nucleus	transcription regulator		4779	0.339
NIPSNAP2	nipsnap homolog 2	Plasma Membrane	other		32573	-0.361
NMI	N-myc and STAT interactor	Cytoplasm	transcription regulator		9111	0.459
NPY2R	neuropeptide Y receptor Y2	Plasma Membrane	G-protein coupled receptor	peptide YY 3-36	18167	0.263
NR2C1	nuclear receptor subfamily 2 group C member 1	Nucleus	transcription regulator		7181	0.222
NR4A2	nuclear receptor subfamily 4 group A member 2	Nucleus	ligand-dependent nuclear receptor		18227	-0.295
NRTN	neurturin	Extracellular Space	growth factor		18188	0.616
NUP42	nucleoporin 42	Nucleus	transporter		11097	-0.309
NUP88	nucleoporin 88	Nucleus	transporter		19069	0.87
NUP214	nucleoporin 214	Nucleus	transporter		18224	0.332
NXPH1	neurexophilin 1	Extracellular Space	other		30010	0.859
OMG	oligodendrocyte myelin glycoprotein	Plasma Membrane	G-protein coupled receptor		4974	-0.669
OTX2	orthodenticle homeobox 2	Nucleus	transcription regulator		18424	-1.971
P4HA1	prolyl 4-hydroxylase subunit alpha 1	Cytoplasm	enzyme		18451	0.475
PADI4	peptidyl arginine deiminase 4	Cytoplasm	enzyme		29512	0.89
PARP4	poly(ADP-ribose) polymerase family member 4	Cytoplasm	enzyme		143	0.4
PAX7	paired box 7	Nucleus	transcription regulator		30588	-0.3
PBX1	PBX homeobox 1	Nucleus	transcription regulator		32567	-0.221
PCSK5	proprotein convertase subtilisin/kexin type 5	Extracellular Space	peptidase		5125	0.523
PCSK7	proprotein convertase subtilisin/kexin type 7	Cytoplasm	peptidase		9159	0.931
PDCD5	programmed cell death 5	Nucleus	other		9141	-0.578
PFKM	phosphofructokinase, muscle	Cytoplasm	kinase		5215	0.229
PGR	progesterone receptor	Nucleus	ligand-dependent nuclear receptor	dydrogesterone, levonorgestrel, norethindrone, ethinyl estradiol/norgestrel, ulipristal acetate, drospirenone, megestrol acetate/tamoxifen, ethinyl estradiol/norgestimate, asoprisnil, beta-estradiol/progesterone, ulipristal, ethynodiol diacetate, dienogest, danazol, estradiol/norethindrone acetate, fluorine F 18 fluoro furanyl norprogesterone, norelgestromin, desogestrel, leuprolide acetate/noret…	5241	0.516
PHB2	prohibitin 2	Cytoplasm	transcription regulator		11331	0.476
PIN4	peptidylprolyl cis/trans isomerase, NIMA-interacting 4	Nucleus	enzyme		22804	-0.423
PKIG	cAMP-dependent protein kinase inhibitor gamma	Other	other		11142	-1.478
PLAG1	PLAG1 zinc finger	Nucleus	transcription regulator		7996	0.66
PLXNA2	plexin A2	Plasma Membrane	transmembrane receptor		5362	-0.952
PMCHL2	pro-melanin concentrating hormone like 2 (pseudogene)	Other	other		5370	-1.26
PMP22	peripheral myelin protein 22	Plasma Membrane	other		1248	0.321
PMS1	PMS1 homolog 1, mismatch repair system component	Nucleus	enzyme		5378	-0.318
POLI	DNA polymerase iota	Nucleus	enzyme		11201	-0.796
POLRMT	RNA polymerase mitochondrial	Cytoplasm	enzyme		5442	1.515
PORCN	porcupine O-acyltransferase	Cytoplasm	enzyme	CGX1321, ETC-1922159, LGK-974	1724	0.684
POU2AF1	POU class 2 homeobox associating factor 1	Nucleus	transcription regulator		5450	-0.52
POU5F2	POU domain class 5, transcription factor 2	Nucleus	transcription regulator		20752	0.282
PPIF	peptidylprolyl isomerase F	Cytoplasm	enzyme		32595	-0.46
PPP2CB	protein phosphatase 2 catalytic subunit beta	Cytoplasm	phosphatase		5516	0.278
PPP5C	protein phosphatase 5 catalytic subunit	Nucleus	phosphatase		5536	-1.033
PREB	prolactin regulatory element binding	Nucleus	transcription regulator		10113	-0.443
PRKAG2	protein kinase AMP-activated non-catalytic subunit gamma 2	Cytoplasm	kinase		7981	2.449
PRPF8	pre-mRNA processing factor 8	Nucleus	other		10594	0.67
PRPF39	pre-mRNA processing factor 39	Nucleus	other		20781	0.238
PURG	purine rich element binding protein G	Other	other		29942	1.378
R3HDM2	R3H domain containing 2	Nucleus	other		22864	0.197
RAD17P1	RAD17 pseudogene 1	Other	other		9207	-0.479
RANBP6	RAN binding protein 6	Cytoplasm	other		26953	-0.231
RBMXL2	RBMX like 2	Nucleus	other		27288	-0.248
RCL1	RNA terminal phosphate cyclase like 1	Nucleus	enzyme		32338	0.45
RECQL4	RecQ like helicase 4	Nucleus	enzyme		9401	-0.281
RELN	reelin	Extracellular Space	peptidase		29137	-0.196
RERE	arginine-glutamic acid dipeptide repeats	Nucleus	transcription regulator		473	0.271
REV3L	REV3 like, DNA directed polymerase zeta catalytic subunit	Nucleus	enzyme		7807	1.152
RHOG	ras homolog family member G	Cytoplasm	enzyme		391	0.854
RHPN2	rhophilin Rho GTPase binding protein 2	Cytoplasm	other		32531	-0.224
ROR1	receptor tyrosine kinase like orphan receptor 1	Plasma Membrane	kinase	cirmtuzumab, VLS-101	26563	0.587
RPGRIP1L	RPGRIP1 like	Cytoplasm	other		23322	-0.607
RPL18A	ribosomal protein L18a	Cytoplasm	other		6142	0.368
RPL36AL	ribosomal protein L36a like	Cytoplasm	other		6166	-0.286
RPL7A	ribosomal protein L7a	Cytoplasm	other		6130	-0.534
RPSAP12	ribosomal protein SA pseudogene 12	Cytoplasm	other		3917	-0.403
RRM1	ribonucleotide reductase catalytic subunit M1	Nucleus	enzyme	L-asparaginase/gemcitabine/oxaliplatin, alemtuzumab/cyclophosphamide/fludarabine phosphate/rituximab, cyclophosphamide/fludarabine phosphate, ribonucleotide reductase inhibitor, cetuximab/gemcitabine, docetaxel/gemcitabine/vincristine, clofarabine/filgrastim/idarubicin, cladribine/cytarabine/filgrastim/idarubicin/plerixafor, cladribine, cytarabine/fludarabine phosphate/oxaliplatin/rituximab, gemc…	6240	0.707
S100A11P1	S100 calcium binding protein A11 pseudogene 1	Other	other		30013	0.723
SCAMP1	secretory carrier membrane protein 1	Cytoplasm	transporter		32470	0.26
SCN2A	sodium voltage-gated channel alpha subunit 2	Plasma Membrane	ion channel	riluzole, zonisamide	32619	3.966
SCN5A	sodium voltage-gated channel alpha subunit 5	Plasma Membrane	ion channel	lidocaine/prilocaine, bupivacaine/lidocaine, epinephrine/lidocaine, encainide, epinephrine/prilocaine, tocainide, aprindine, quinidine, mephenytoin, oxcarbazepine, flecainide, propafenone, ajmaline, disopyramide, riluzole, moricizine, prilocaine, zonisamide, cocaine, procainamide, amiodarone, ranolazine, dibucaine, carbamazepine, mexiletine, dextromethorphan/quinidine, fosphenytoin, lidocaine, ph…	1221	0.509
SDHAF2	succinate dehydrogenase complex assembly factor 2	Extracellular Space	other		5235	-0.268
SEPHS1	selenophosphate synthetase 1	Other	enzyme		22929	-0.32
SH2D1A	SH2 domain containing 1A	Cytoplasm	other		4068	0.377
SLC14A2	solute carrier family 14 member 2	Plasma Membrane	transporter		8170	0.291
SLC22A14	solute carrier family 22 member 14	Plasma Membrane	transporter		9389	0.331
SLC22A23	solute carrier family 22 member 23	Other	transporter		25947	0.588
SLC25A6	solute carrier family 25 member 6	Cytoplasm	transporter	clodronic acid	293	0.537
SLC25A46	solute carrier family 25 member 46	Cytoplasm	other		32564	-0.301
SLC28A2	solute carrier family 28 member 2	Plasma Membrane	transporter		9153	-0.252
SLC37A4	solute carrier family 37 member 4	Cytoplasm	transporter		2545	-0.724
SLC6A14	solute carrier family 6 member 14	Plasma Membrane	transporter		11254	-0.364
SMAD6	SMAD family member 6	Nucleus	transcription regulator		4091	0.398
SMC3	structural maintenance of chromosomes 3	Nucleus	other		9126	0.461
SNRNP40	small nuclear ribonucleoprotein U5 subunit 40	Nucleus	other		9410	0.419
SORBS1	sorbin and SH3 domain containing 1	Plasma Membrane	other		10580	0.322
SPRY2	sprouty RTK signaling antagonist 2	Plasma Membrane	other		10253	-0.417
SRPK2	SRSF protein kinase 2	Nucleus	kinase		20817	-0.357
ST8SIA2	ST8 alpha-N-acetyl-neuraminide alpha-2,8-sialyltransferase 2	Cytoplasm	enzyme		8128	-0.324
ST8SIA3	ST8 alpha-N-acetyl-neuraminide alpha-2,8-sialyltransferase 3	Cytoplasm	enzyme		20451	0.518
STT3A	STT3 oligosaccharyltransferase complex catalytic subunit A	Plasma Membrane	enzyme		8071	-0.222
SUPT16H	SPT16 homolog, facilitates chromatin remodeling subunit	Nucleus	transcription regulator		11198	3.359
SYN2	synapsin II	Plasma Membrane	other		29179	-0.768
SYT7	synaptotagmin 7	Cytoplasm	transporter		9066	0.413
TBX3	T-box transcription factor 3	Nucleus	transcription regulator		6926	0.531
TBX21	T-box transcription factor 21	Nucleus	transcription regulator		30009	0.724
TCF3	transcription factor 3	Nucleus	transcription regulator		6929	-0.568
TCF19	transcription factor 19	Nucleus	transcription regulator		6941	-0.24
TCIRG1	T cell immune regulator 1, ATPase H+ transporting V0 subunit a3	Plasma Membrane	enzyme		8059	-0.487
TCL1B	T cell leukemia/lymphoma 1B	Other	other		9623	0.265
TCP11L1	t-complex 11 like 1	Cytoplasm	other		31520	0.295
TCTE1	t-complex-associated-testis-expressed 1	Other	other		6989	-0.79
TDGF1P3	teratocarcinoma-derived growth factor 1 pseudogene 3	Plasma Membrane	other		6998	0.995
TECTA	tectorin alpha	Extracellular Space	enzyme		7007	-0.402
THBS2	thrombospondin 2	Extracellular Space	other		7058	0.223
THOP1	thimet oligopeptidase 1	Cytoplasm	peptidase		7064	-0.248
THRA	thyroid hormone receptor alpha	Nucleus	ligand-dependent nuclear receptor	dextrothyroxine, amiodarone, levothyroxine/l-triiodothyronine, denosumab/levothyroxine, L-triiodothyronine, 3,5-diiodothyropropionic acid, levothyroxine	7067	0.416
THY1	Thy-1 cell surface antigen	Plasma Membrane	other		7070	0.238
TIMM9	translocase of inner mitochondrial membrane 9	Cytoplasm	transporter		32294	-0.556
TIMP1	TIMP metallopeptidase inhibitor 1	Extracellular Space	cytokine		7076	-0.203
TLCD3B	TLC domain containing 3B	Cytoplasm	enzyme		31965	-0.369
TLE1	TLE family member 1, transcriptional corepressor	Nucleus	transcription regulator		7088	0.759
TLK2	tousled like kinase 2	Cytoplasm	kinase		11011	0.223
TMA16	translation machinery associated 16 homolog	Nucleus	other		32440	-0.245
TNFRSF1A	TNF receptor superfamily member 1A	Plasma Membrane	transmembrane receptor	GSK2862277	25625	-0.232
TNNT3	troponin T3, fast skeletal type	Cytoplasm	other		8044	0.542
TPH1	tryptophan hydroxylase 1	Nucleus	enzyme	5,6,7,8-tetrahydrobiopterin, telotristat ethyl, telotristat	7166	0.272
TPR	translocated promoter region, nuclear basket protein	Nucleus	other		7175	-0.226
TRAJ45	T cell receptor alpha joining 45	Other	other		28710	0.665
TRAV22	T cell receptor alpha variable 22	Other	other		28661	-0.226
TRAV25	T cell receptor alpha variable 25	Other	other		28658	-0.382
TRDV2	T cell receptor delta variable 2	Plasma Membrane	other		28517	0.402
TREH	trehalase	Plasma Membrane	enzyme		11181	-0.856
TRHDE	thyrotropin releasing hormone degrading enzyme	Plasma Membrane	peptidase		29953	-0.264
TRI-AAT9-1	tRNA-Ile (anticodon AAT) 9-1	Other	other		7202	0.241
TRIM25	tripartite motif containing 25	Cytoplasm	transcription regulator		7706	0.257
TRPV1	transient receptor potential cation channel subfamily V member 1	Plasma Membrane	ion channel	AZD1386, capsaicin, resiniferatoxin, SB-705498	7442	0.223
TRU-TCA1-1	tRNA-SeC (anticodon TCA) 1-1	Cytoplasm	other		22069	0.318
TSC2	TSC complex subunit 2	Cytoplasm	other		22084	0.263
TSHZ1	teashirt zinc finger homeobox 1	Nucleus	transcription regulator		10194	0.396
TSN	translin	Nucleus	other		22099	-1.087
TUB	TUB bipartite transcription factor	Cytoplasm	transcription regulator		22141	0.266
TUSC2	tumor suppressor 2, mitochondrial calcium regulator	Nucleus	other		11334	-0.274
UBE3A	ubiquitin protein ligase E3A	Nucleus	enzyme		7337	0.279
UBL3	ubiquitin like 3	Cytoplasm	other		5412	-0.37
UPK3A	uroplakin 3A	Cytoplasm	other		7380	0.974
VAPB	VAMP associated protein B and C	Plasma Membrane	other		9216	-0.221
VDAC1P4	voltage dependent anion channel 1 pseudogene 4	Other	other		7418	0.738
VEGFC	vascular endothelial growth factor C	Extracellular Space	growth factor	VGX-100	7424	0.733
VPS26B	VPS26, retromer complex component B	Cytoplasm	transporter		31144	-0.243
WAS	WASP actin nucleation promoting factor	Cytoplasm	other		7061	0.246
WNT8A	Wnt family member 8A	Extracellular Space	other		30122	0.541
XG	Xg glycoprotein (Xg blood group)	Plasma Membrane	other		7499	0.508
ZKSCAN1	zinc finger with KRAB and SCAN domains 1	Nucleus	transcription regulator		7586	-0.589
ZKSCAN7	zinc finger with KRAB and SCAN domains 7	Nucleus	transcription regulator		7720	0.457
ZMYM2	zinc finger MYM-type containing 2	Nucleus	transcription regulator		7750	-0.284
ZNF12	zinc finger protein 12	Nucleus	transcription regulator		7559	-0.641
ZNF24	zinc finger protein 24	Nucleus	transcription regulator		7744	-0.324
ZNF32	zinc finger protein 32	Nucleus	transcription regulator		7580	-0.481
ZNF41	zinc finger protein 41	Nucleus	transcription regulator		7592	-0.248
ZNF205	zinc finger protein 205	Nucleus	transcription regulator		7759	0.232
ZNF275	zinc finger protein 275	Nucleus	transcription regulator		27597	-0.462
ZNF29P	zinc finger protein 29, pseudogene	Other	other		7577	0.283
ZNF75BP	zinc finger protein 75B, pseudogene	Other	other		7628	-0.334
ZP2	zona pellucida glycoprotein 2	Extracellular Space	other		7783	0.26

## Sheet: KE
Symbol	Entrez Gene Name	Location	Family	Drug(s)	Entrez Gene	Expr Log Ratio
A2MP1	alpha-2-macroglobulin pseudogene 1	Other	other		3	0.847
AAAS	aladin WD repeat nucleoporin	Nucleus	other		8086	-0.236
AANAT	aralkylamine N-acetyltransferase	Cytoplasm	enzyme		11298	0.573
ABAT	4-aminobutyrate aminotransferase	Cytoplasm	enzyme	vigabatrin, theophylline/tretinoin/valproic acid, valproic acid	18	0.422
ABCA2	ATP binding cassette subfamily A member 2	Plasma Membrane	transporter		20	0.543
ABCA4	ATP binding cassette subfamily A member 4	Plasma Membrane	transporter		11304	-0.429
ABCA5	ATP binding cassette subfamily A member 5	Plasma Membrane	transporter		23461	-0.668
ABCA7	ATP binding cassette subfamily A member 7	Plasma Membrane	transporter		10347	-0.327
ABCB8	ATP binding cassette subfamily B member 8	Cytoplasm	transporter		11194	-1.39
ABCG1	ATP binding cassette subfamily G member 1	Plasma Membrane	transporter		11307	-0.34
ACADL	acyl-CoA dehydrogenase long chain	Cytoplasm	enzyme		33	0.534
ACAT2	acetyl-CoA acetyltransferase 2	Cytoplasm	enzyme		39	-0.32
ACLY	ATP citrate lyase	Cytoplasm	enzyme	ezetimibe/8-hydroxy-2,2,14,14-tetramethyl-pentadecanedioic acid, bempedoic acid	47	-0.698
ACR	acrosin	Extracellular Space	peptidase		49	0.579
ACTA2	actin alpha 2, smooth muscle	Cytoplasm	other		59	0.314
ACTG1	actin gamma 1	Cytoplasm	other		71	0.802
ACTG1P10	actin gamma 1 pseudogene 10	Other	other		83	1.078
ACTN3	actinin alpha 3 (gene/pseudogene)	Plasma Membrane	other		89	-0.298
ACVR1B	activin A receptor type 1B	Plasma Membrane	kinase		91	-0.303
ADAM2	ADAM metallopeptidase domain 2	Plasma Membrane	peptidase		2515	-0.238
ADAM8	ADAM metallopeptidase domain 8	Plasma Membrane	peptidase		101	0.419
ADAM10	ADAM metallopeptidase domain 10	Plasma Membrane	peptidase		102	0.251
ADCY9	adenylate cyclase 9	Plasma Membrane	enzyme		32485	0.285
ADD1	adducin 1	Cytoplasm	other		118	0.744
ADH5	alcohol dehydrogenase 5 (class III), chi polypeptide	Cytoplasm	enzyme		128	0.624
ADH1A	alcohol dehydrogenase 1A (class I), alpha polypeptide	Cytoplasm	enzyme	fomepizole	124	0.86
ADH1C	alcohol dehydrogenase 1C (class I), gamma polypeptide	Cytoplasm	enzyme	fomepizole	126	0.43
ADORA1	adenosine A1 receptor	Plasma Membrane	G-protein coupled receptor	clofarabine, acetaminophen/aspirin/caffeine, acetaminophen/butalbital/caffeine/codeine, caffeine/ethanol, theobromine, acetaminophen/butalbital/caffeine, aspirin/butalbital/caffeine/codeine, aminophylline, theophylline/tretinoin/valproic acid, aspirin/caffeine/phenacetin, dyphylline, adenosine, caffeine/ergotamine, PBF-680, tecadenoson, acetaminophen/caffeine/chlorpheniramine/hydrocodone/phenylep…	134	-0.199
ADORA2B	adenosine A2b receptor	Plasma Membrane	G-protein coupled receptor	aspirin/caffeine/propoxyphene, aspirin/caffeine/orphenadrine, theophylline, acetaminophen/caffeine/dihydrocodeine, aspirin/butalbital/caffeine, aspirin/caffeine/dihydrocodeine, acetaminophen/aspirin/caffeine, enprofylline, acetaminophen/butalbital/caffeine/codeine, acetaminophen/butalbital/caffeine, aspirin/butalbital/caffeine/codeine, etrumadenant, PBF-1129, theophylline/tretinoin/valproic acid,…	136	-0.223
ADPRH	ADP-ribosylarginine hydrolase	Other	enzyme		141	0.232
ADRM1	adhesion regulating molecule 1	Plasma Membrane	other		11047	-0.311
AEBP1	AE binding protein 1	Nucleus	peptidase		165	0.217
AFDN	afadin, adherens junction formation factor	Nucleus	other		4301	-0.386
AFF2	AF4/FMR2 family member 2	Nucleus	other		2334	0.73
AGRP	agouti related neuropeptide	Extracellular Space	other		181	-0.57
AHR	aryl hydrocarbon receptor	Nucleus	ligand-dependent nuclear receptor	KYN-175, BAY2416964	196	0.891
AIMP1	aminoacyl tRNA synthetase complex interacting multifunctional protein 1	Extracellular Space	cytokine		9255	-0.481
AKT1	AKT serine/threonine kinase 1	Cytoplasm	kinase	MK2206, capivasertib, triciribine, miransertib, triciribine phosphate, uprosertib, LY2780301, GSK690693, enzastaurin, ipatasertib, ARQ 751, perifosine, MPT0E028, BAY1125976, archexin	207	0.157
ALDH3A2	aldehyde dehydrogenase 3 family member A2	Cytoplasm	enzyme		224	0.368
ALDH3B2	aldehyde dehydrogenase 3 family member B2	Cytoplasm	enzyme		222	0.527
ALDH5A1	aldehyde dehydrogenase 5 family member A1	Cytoplasm	enzyme	theophylline/tretinoin/valproic acid, valproic acid	7915	0.827
ALDH7A1P3	aldehyde dehydrogenase 7 family member A1 pseudogene 3	Other	other		543	1.333
ALDOB	aldolase, fructose-bisphosphate B	Cytoplasm	enzyme		229	0.347
ALDOC	aldolase, fructose-bisphosphate C	Cytoplasm	enzyme		230	0.569
ALG14	ALG14 UDP-N-acetylglucosaminyltransferase subunit	Cytoplasm	enzyme		32479	-0.514
ALOX12P2	arachidonate 12-lipoxygenase pseudogene 2	Other	other		245	0.293
ALPL	alkaline phosphatase, biomineralization associated	Plasma Membrane	phosphatase	zinc sulfate	249	2.693
ALX3	ALX homeobox 3	Nucleus	transcription regulator		257	0.705
AMD1	adenosylmethionine decarboxylase 1	Cytoplasm	enzyme		262	-0.254
AMELY	amelogenin Y-linked	Extracellular Space	growth factor		266	0.25
AMPD1	adenosine monophosphate deaminase 1	Cytoplasm	enzyme		270	-0.312
AMPD3	adenosine monophosphate deaminase 3	Cytoplasm	enzyme		272	0.997
ANGPTL7	angiopoietin like 7	Extracellular Space	other		10218	-0.309
ANP32A	acidic nuclear phosphoprotein 32 family member A	Other	other		8125	-0.632
ANXA1	annexin A1	Plasma Membrane	enzyme	dasatinib/hydrocortisone, hydrocortisone, hydrocortisone/mitoxantrone, cytarabine/hydrocortisone/methotrexate, hydrocortisone/imatinib, hydrocortisone/prednisone, acyclovir/hydrocortisone	301	0.585
ANXA11	annexin A11	Nucleus	other		311	0.482
AP2B1	adaptor related protein complex 2 subunit beta 1	Plasma Membrane	transporter		163	-0.25
APEX1	apurinic/apyrimidinic endodeoxyribonuclease 1	Nucleus	enzyme	E 3330, lucanthone	328	0.721
API5	apoptosis inhibitor 5	Cytoplasm	other		11800	-0.571
APOE	apolipoprotein E	Extracellular Space	transporter		99	1.427
AQP4	aquaporin 4	Plasma Membrane	transporter		361	-0.721
AR	androgen receptor	Nucleus	ligand-dependent nuclear receptor	galeterone, nandrolone phenpropionate, cyproterone acetate/ethinyl estradiol, testosterone propionate, testosterone cypionate, EPI-506, drospirenone, methyltestosterone, AZD3514, TRC253, apalutamide, bicalutamide/goserelin, ostarine, fluoxymesterone/tamoxifen, GSK2881078, danazol, testosterone enanthate, darolutamide, fluoxymesterone, flutamide, testolone, oxymetholone, bicalutamide, bicalutamide…	367	-0.521
ARAF	A-Raf proto-oncogene, serine/threonine kinase	Cytoplasm	kinase	cetuximab/irinotecan/vemurafenib, binimetinib/vemurafenib, cetuximab/vemurafenib, pembrolizumab/vemurafenib, irinotecan/panitumumab/vemurafenib, cobimetinib/vemurafenib, MLN2480, trametinib/vemurafenib, vemurafenib, dabrafenib/trametinib/vemurafenib, crizotinib/vemurafenib, ipilimumab/vemurafenib, atezolizumab/cobimetinib/vemurafenib	369	-0.406
ARHGAP6	Rho GTPase activating protein 6	Cytoplasm	other		395	-0.394
ARHGEF5	Rho guanine nucleotide exchange factor 5	Cytoplasm	other		7984	0.497
ARHGEF28	Rho guanine nucleotide exchange factor 28	Cytoplasm	other		26935	-0.317
ARL1	ADP ribosylation factor like GTPase 1	Cytoplasm	enzyme		400	0.251
ARR3	arrestin 3	Cytoplasm	other		407	0.444
ARRB2	arrestin beta 2	Cytoplasm	other		409	0.789
ASIC1	acid sensing ion channel subunit 1	Plasma Membrane	ion channel	diclofenac/omeprazole, amiloride, diclofenac/misoprostol, diclofenac, amiloride/hydrochlorothiazide	11419	-0.69
ASIP	agouti signaling protein	Extracellular Space	other		11286	0.722
ASLP1	argininosuccinate lyase pseudogene 1	Other	other		436	-0.409
ASNS	asparagine synthetase (glutamine-hydrolyzing)	Cytoplasm	enzyme		440	1.208
ASTN2	astrotactin 2	Cytoplasm	other		23245	-0.275
ATF1	activating transcription factor 1	Nucleus	transcription regulator		466	0.57
ATF4P1	activating transcription factor 4 pseudogene 1	Other	other		469	0.279
ATOX1	antioxidant 1 copper chaperone	Cytoplasm	transporter		475	1.021
ATP13A2	ATPase cation transporting 13A2	Cytoplasm	transporter		23400	0.403
ATP1B1	ATPase Na+/K+ transporting subunit beta 1	Plasma Membrane	transporter		481	0.769
ATP1B4	ATPase Na+/K+ transporting family member beta 4	Plasma Membrane	transporter		23439	-0.275
ATP5F1B	ATP synthase F1 subunit beta	Cytoplasm	transporter		506	-0.777
ATP6V1B2	ATPase H+ transporting V1 subunit B2	Cytoplasm	transporter	gallium nitrate	526	0.378
ATP7B	ATPase copper transporting beta	Cytoplasm	transporter		540	0.539
ATXN1	ataxin 1	Nucleus	transcription regulator		7912	0.653
AXL	AXL receptor tyrosine kinase	Plasma Membrane	kinase	gilteritinib, bosutinib/rituximab, cabozantinib/nivolumab, cabozantinib/crizotinib, INCB081776, bosutinib/ponatinib, bosutinib, cabozantinib, humax-AXL-ADC, DS-1205c, bosutinib/imatinib, ADCT-601, BPI-9016M, cabozantinib/erlotinib, ningetinib, TP-0903, ONO-7475, sitravatinib, SKI-G-801, bemcentinib, cabozantinib/tyrosine kinase inhibitor, RXDX-106, BA3011	558	-0.328
B4GAT1	beta-1,4-glucuronyltransferase 1	Cytoplasm	enzyme		11041	0.705
BACH1	BTB domain and CNC homolog 1	Nucleus	transcription regulator		12013	0.558
BAG1	BAG cochaperone 1	Cytoplasm	other		573	-0.675
BAX	BCL2 associated X, apoptosis regulator	Cytoplasm	transporter		581	0.3
BBOX1	gamma-butyrobetaine hydroxylase 1	Cytoplasm	enzyme		32399	-0.217
BBS5	Bardet-Biedl syndrome 5	Cytoplasm	other		428	0.679
BCL6B	BCL6B transcription repressor	Nucleus	transcription regulator		7613	-0.163
BIN1	bridging integrator 1	Nucleus	other		274	0.958
BSN	bassoon presynaptic cytomatrix protein	Plasma Membrane	other		7774	0.689
BTG2	BTG anti-proliferation factor 2	Nucleus	transcription regulator		30079	1.639
BZW1	basic leucine zipper and W2 domains 1	Cytoplasm	translation regulator		9689	-0.307
CABP5	calcium binding protein 5	Cytoplasm	other		29865	0.258
CALCB	calcitonin related polypeptide beta	Extracellular Space	other		12641	-0.341
CAPN2	calpain 2	Cytoplasm	peptidase	alicapistat, BLD-2660	824	-0.357
CAPNS1	calpain small subunit 1	Cytoplasm	peptidase		826	0.375
CAPZA1	capping actin protein of muscle Z-line subunit alpha 1	Cytoplasm	other		829	-0.563
CBY1	chibby family member 1, beta catenin antagonist	Cytoplasm	other		25776	-1.022
CEACAM1	CEA cell adhesion molecule 1	Plasma Membrane	transporter	anti-CEACAM1 monoclonal antibody CM-24	26367	1.436
CEBPD	CCAAT enhancer binding protein delta	Nucleus	transcription regulator		12609	0.364
CENPI	centromere protein I	Nucleus	other		2491	2.653
CEP250	centrosomal protein 250	Nucleus	other		11190	-2.829
CERS2	ceramide synthase 2	Nucleus	transcription regulator		29956	0.723
CETN2	centrin 2	Nucleus	enzyme		812	0.457
CKS2	CDC28 protein kinase regulatory subunit 2	Other	kinase		1164	0.308
CLCN5	chloride voltage-gated channel 5	Plasma Membrane	ion channel		4865	-0.333
CLDN2	claudin 2	Plasma Membrane	other		9075	-0.786
CLDN4	claudin 4	Plasma Membrane	transmembrane receptor		1364	0.436
CLDN12	claudin 12	Plasma Membrane	other		9069	-0.407
CLK2P1	CDC like kinase 2, pseudogene 1	Other	other		1197	0.292
CLTCL1	clathrin heavy chain like 1	Plasma Membrane	other		8218	-1.638
CLU	clusterin	Cytoplasm	other	clusterin antisense oligonucleotide	1191	0.243
CNGA3	cyclic nucleotide gated channel subunit alpha 3	Plasma Membrane	ion channel		1261	0.246
CNN3	calponin 3	Cytoplasm	other		1266	-0.222
COBL	cordon-bleu WH2 repeat protein	Plasma Membrane	other		23242	-0.276
COL2A1	collagen type II alpha 1 chain	Extracellular Space	other	collagenase clostridium histolyticum	315	0.348
COL7A1	collagen type VII alpha 1 chain	Extracellular Space	other	collagenase clostridium histolyticum	1294	-0.879
COPE	COPI coat complex subunit epsilon	Cytoplasm	transporter		11316	-0.357
COQ5	coenzyme Q5, methyltransferase	Cytoplasm	enzyme		32272	0.618
COX6B1P4	cytochrome c oxidase subunit 6B1 pseudogene 4	Other	other		1344	-0.386
CP	ceruloplasmin	Extracellular Space	enzyme		1356	-1.325
CPA2	carboxypeptidase A2	Extracellular Space	peptidase		1358	-1.116
CPEB3	cytoplasmic polyadenylation element binding protein 3	Cytoplasm	translation regulator		22849	-0.286
CPNE6	copine 6	Plasma Membrane	transporter		9362	0.487
CPNE7	copine 7	Cytoplasm	transporter		27132	0.957
CR1	complement C3b/C4b receptor 1 (Knops blood group)	Plasma Membrane	transmembrane receptor		1378	-0.195
CRISP1	cysteine rich secretory protein 1	Extracellular Space	other		167	0.226
CROCC	ciliary rootlet coiled-coil, rootletin	Plasma Membrane	other		9696	1.239
CRYAA/CRYAA2	crystallin alpha A	Cytoplasm	other		24273	-0.256
CRYBB2P1	crystallin beta B2 pseudogene 1	Other	other		1416	0.71
CRYL1	crystallin lambda 1	Cytoplasm	enzyme		32592	0.159
CTNNB1	catenin beta 1	Nucleus	transcription regulator	PRI-724	1499	0.39
CTNS	cystinosin, lysosomal cystine transporter	Cytoplasm	transporter		1497	0.715
CUBN	cubilin	Plasma Membrane	transmembrane receptor		8029	-0.259
CXADR	CXADR Ig-like cell adhesion molecule	Plasma Membrane	transmembrane receptor		1525	0.548
CXCL1	C-X-C motif chemokine ligand 1	Extracellular Space	cytokine		2493	-0.317
CXCL8	C-X-C motif chemokine ligand 8	Extracellular Space	cytokine	BMS-986253	3576	1.013
CXCR2P1	C-X-C motif chemokine receptor 2 pseudogene 1	Other	other		3580	0.844
CYP17A1	cytochrome P450 family 17 subfamily A member 1	Cytoplasm	enzyme	abiraterone acetate, abiraterone, abiraterone/prednisolone, CFG-920, ketoconazole, orteronel, CYP17A1 inhibitor, seviteronel	25146	-0.263
CYP27B1	cytochrome P450 family 27 subfamily B member 1	Cytoplasm	enzyme		5135	0.17
CYTH1	cytohesin 1	Cytoplasm	other		8164	-0.666
DBP	D-box binding PAR bZIP transcription factor	Nucleus	transcription regulator		13170	0.495
DCLK1	doublecortin like kinase 1	Plasma Membrane	kinase		9201	-0.774
DDX17	DEAD-box helicase 17	Nucleus	enzyme		10521	-0.463
DHCR7	7-dehydrocholesterol reductase	Cytoplasm	enzyme		13360	-0.369
DHCR24	24-dehydrocholesterol reductase	Cytoplasm	enzyme		1718	0.535
DHFRP3	dihydrofolate reductase pseudogene 3	Other	other		1720	0.311
DHX9P1	DEAH-box helicase 9 pseudogene 1	Other	other		1661	-0.329
DISC2	disrupted in schizophrenia 2	Other	other		27184	-0.214
DKC1	dyskerin pseudouridine synthase 1	Nucleus	enzyme		1736	-0.3
DKK1	dickkopf WNT signaling pathway inhibitor 1	Extracellular Space	growth factor	DKN-01, BHQ880	30197	0.63
DLGAP1	DLG associated protein 1	Plasma Membrane	other		14627	-0.172
DLST	dihydrolipoamide S-succinyltransferase	Cytoplasm	enzyme		1743	-0.867
DLX3	distal-less homeobox 3	Nucleus	transcription regulator		30585	0.485
DMRT1	doublesex and mab-3 related transcription factor 1	Nucleus	transcription regulator		1761	-0.452
DNAJA3	DnaJ heat shock protein family (Hsp40) member A3	Cytoplasm	other		9093	-0.716
DNAJB6	DnaJ heat shock protein family (Hsp40) member B6	Nucleus	transcription regulator		9186	0.596
DNAJC2	DnaJ heat shock protein family (Hsp40) member C2	Nucleus	transcription regulator		22792	-0.353
DNM1	dynamin 1	Cytoplasm	enzyme		1759	-0.816
DNM2	dynamin 2	Plasma Membrane	enzyme		1785	-0.485
DOK3	docking protein 3	Cytoplasm	other		27261	0.28
DOK7	docking protein 7	Extracellular Space	other		18304	0.574
DOP1A	DOP1 leucine zipper like protein A	Cytoplasm	other		23033	-0.298
DPAGT1	dolichyl-phosphate N-acetylglucosaminephosphotransferase 1	Cytoplasm	enzyme		1799	-0.745
DPF3	double PHD fingers 3	Nucleus	other		8110	0.319
DPH1	diphthamide biosynthesis 1	Cytoplasm	other		1801	-0.805
DRG1	developmentally regulated GTP binding protein 1	Cytoplasm	enzyme		4733	1.298
DRP2	dystrophin related protein 2	Plasma Membrane	other		1821	-0.662
DSG2	desmoglein 2	Plasma Membrane	other		1829	0.881
DTNA	dystrobrevin alpha	Plasma Membrane	other		1837	-0.882
DTNB	dystrobrevin beta	Plasma Membrane	other		1838	-0.639
DTYMK	deoxythymidylate kinase	Cytoplasm	kinase		1841	0.316
DUSP1	dual specificity phosphatase 1	Nucleus	phosphatase		1843	-0.801
DUSP2	dual specificity phosphatase 2	Nucleus	phosphatase		13537	0.576
ECD	ecdysoneless cell cycle regulator	Nucleus	transcription regulator		11319	-0.636
EEF1A1	eukaryotic translation elongation factor 1 alpha 1	Cytoplasm	translation regulator		1915	0.503
EEF1A2	eukaryotic translation elongation factor 1 alpha 2	Cytoplasm	translation regulator		1917	-0.61
EEF1A1P14	eukaryotic translation elongation factor 1 alpha 1 pseudogene 14	Other	other		1930	0.271
EEF1A1P15	eukaryotic translation elongation factor 1 alpha 1 pseudogene 15	Other	other		1931	0.696
EEF1B2P3	eukaryotic translation elongation factor 1 beta 2 pseudogene 3	Other	other		1935	1.742
EIF3G	eukaryotic translation initiation factor 3 subunit G	Cytoplasm	other		9606	-0.536
EIF4E	eukaryotic translation initiation factor 4E	Cytoplasm	translation regulator	ISIS 183750	1977	0.618
ENO1	enolase 1	Cytoplasm	enzyme		24333	-0.383
ENO1P1	enolase 1 pseudogene 1	Other	other		2025	-0.347
ERP44	endoplasmic reticulum protein 44	Cytoplasm	enzyme		32588	-0.485
ESR2	estrogen receptor 2	Nucleus	ligand-dependent nuclear receptor	sulindac/tamoxifen, ethinyl estradiol/ethynodiol diacetate, raloxifene/sulindac, lasofoxifene, genistein, diethylstilbestrol, estradiol valerate, anastrozole/fulvestrant/goserelin/tamoxifen, beta-estradiol, anastrozole/fulvestrant/tamoxifen, trilostane, anastrozole/exemestane/fulvestrant/tamoxifen, goserelin/tamoxifen, exemestane/tamoxifen, ethinyl estradiol/norgestimate, 17-alpha-ethinylestradio…	2100	0.233
ETFA	electron transfer flavoprotein subunit alpha	Cytoplasm	transporter		2108	-0.333
ETNK1	ethanolamine kinase 1	Cytoplasm	kinase		32585	-0.326
EXO1	exonuclease 1	Nucleus	enzyme		9156	3.687
EYA4	EYA transcriptional coactivator and phosphatase 4	Cytoplasm	phosphatase		1691	1.285
FABP4	fatty acid binding protein 4	Cytoplasm	transporter		16804	1.783
FADS1	fatty acid desaturase 1	Plasma Membrane	enzyme		3992	-1.07
FAF1	Fas associated factor 1	Nucleus	other		11124	-0.294
FAM156A/FAM156B	family with sequence similarity 156 member A	Nucleus	other		29057	-1.716
FAM216A	family with sequence similarity 216 member A	Other	other		29902	-0.223
FBXL4	F-box and leucine rich repeat protein 4	Nucleus	other		32378	-0.258
FBXO11	F-box protein 11	Cytoplasm	enzyme		26265	-2.304
FCGR1CP	Fc fragment of IgG receptor Ic, pseudogene	Plasma Membrane	other		2211	0.666
FGF23	fibroblast growth factor 23	Extracellular Space	growth factor	burosumab	8074	-0.383
FGG	fibrinogen gamma chain	Extracellular Space	other	F2	2266	-0.397
FGR	FGR proto-oncogene, Src family tyrosine kinase	Nucleus	kinase	cetuximab/irinotecan/vemurafenib, rebastinib, binimetinib/vemurafenib, cetuximab/vemurafenib, pembrolizumab/vemurafenib, irinotecan/panitumumab/vemurafenib, cobimetinib/vemurafenib, trametinib/vemurafenib, vemurafenib, dabrafenib/trametinib/vemurafenib, crizotinib/vemurafenib, ipilimumab/vemurafenib, atezolizumab/cobimetinib/vemurafenib	2268	0.46
FKBP5	FKBP prolyl isomerase 5	Nucleus	enzyme		2289	1.228
FKBP1B	FKBP prolyl isomerase 1B	Cytoplasm	enzyme		2281	0.234
FLOT2	flotillin 2	Plasma Membrane	other		2319	-0.2
FMO1	flavin containing dimethylaniline monoxygenase 1	Cytoplasm	enzyme		2326	-0.487
FMO5	flavin containing dimethylaniline monoxygenase 5	Cytoplasm	enzyme		2330	-0.688
FOLH1B	folate hydrolase 1B	Cytoplasm	peptidase		2344	1.486
FOLR1	folate receptor alpha	Plasma Membrane	transporter	farletuzumab, OTL38, mirvetuximab soravtansine	2348	-1.095
FOSB	FosB proto-oncogene, AP-1 transcription factor subunit	Nucleus	transcription regulator		2354	1.256
FOXD1	forkhead box D1	Nucleus	transcription regulator		2297	-0.453
FOXM1	forkhead box M1	Nucleus	transcription regulator		2305	0.576
FOXO1B	forkhead box O1B (pseudogene)	Other	other		2311	-0.497
FRAT2	FRAT regulator of WNT signaling pathway 2	Cytoplasm	other		23401	1.084
FRZB	frizzled related protein	Extracellular Space	other		2487	0.376
FTH1P5	ferritin heavy chain 1 pseudogene 5	Other	other		2509	1.164
FTH1P8	ferritin heavy chain 1 pseudogene 8	Other	other		2501	-1.698
FTMT	ferritin mitochondrial	Cytoplasm	enzyme		32260	0.388
FTSJ1	FtsJ RNA 2'-O-methyltransferase 1	Cytoplasm	enzyme		4408	-0.382
FUCA2	alpha-L-fucosidase 2	Extracellular Space	enzyme		2519	0.17
FURIN	furin, paired basic amino acid cleaving enzyme	Cytoplasm	peptidase	nona-D-arginine amide, hexa-D-arginine, furin inhibitor	5123	0.432
FUT3	fucosyltransferase 3 (Lewis blood group)	Cytoplasm	enzyme		2525	-0.601
FUT5	fucosyltransferase 5	Cytoplasm	enzyme		2527	-1.288
FUT7	fucosyltransferase 7	Cytoplasm	enzyme		2529	-0.601
FYB1	FYN binding protein 1	Nucleus	other		2533	-0.89
FZD2	frizzled class receptor 2	Plasma Membrane	G-protein coupled receptor	wnt-5a mimic hexapeptide foxy-5, vantictumab	2535	-0.92
G6PR	glucose-6-phosphatase regulator	Other	other		2541	1.078
GAB1	GRB2 associated binding protein 1	Cytoplasm	other		2549	-0.816
GABRA4	gamma-aminobutyric acid type A receptor subunit alpha4	Plasma Membrane	ion channel	olanzapine, triazolam, flunitrazepam, nitrazepam, methohexital, sevoflurane, etomidate, pagoclone, butobarbital, aspirin/butalbital/caffeine, zolpidem, atropine/hyoscyamine/phenobarbital/scopolamine, phenobarbital, isoflurane, halothane, pentobarbital, barbital, acetaminophen/butalbital/caffeine/codeine, hyoscyamine/phenobarbital, desflurane, SEP 174559, amobarbital, zaleplon, pregnenolone, mepho…	2557	-0.824
GARS1	glycyl-tRNA synthetase 1	Cytoplasm	enzyme		7972	5.727
GATD3A/GATD3B	glutamine amidotransferase like class 1 domain containing 3A	Cytoplasm	other		8209	1.731
GCN1	GCN1 activator of EIF2AK4	Cytoplasm	translation regulator		10985	0.241
GOT2	glutamic-oxaloacetic transaminase 2	Cytoplasm	enzyme		25721	-0.286
GPM6B	glycoprotein M6B	Plasma Membrane	other		14758	0.258
GPR171	G protein-coupled receptor 171	Plasma Membrane	G-protein coupled receptor		29909	0.295
GRHPR	glyoxylate and hydroxypyruvate reductase	Cytoplasm	enzyme		9380	0.335
GSDME	gasdermin E	Cytoplasm	other		1687	-0.694
GSPT1	G1 to S phase transition 1	Cytoplasm	translation regulator		2935	0.531
GTF2H1	general transcription factor IIH subunit 1	Nucleus	transcription regulator		2965	-0.266
H2BC10	H2B clustered histone 10	Nucleus	other		8346	0.22
H3-4	H3.4 histone	Nucleus	other		8290	0.356
H6PD	hexose-6-phosphate dehydrogenase/glucose 1-dehydrogenase	Cytoplasm	enzyme		9563	-0.234
HDAC6	histone deacetylase 6	Nucleus	transcription regulator	ricolinostat, pyroxamide, bortezomib/vorinostat, tributyrin, trametinib/vorinostat, KA2507, belinostat, vorinostat	32461	0.54
HIRA	histone cell cycle regulator	Nucleus	transcription regulator		15260	0.385
HLA-DPA1	major histocompatibility complex, class II, DP alpha 1	Plasma Membrane	transmembrane receptor		3113	-0.985
HLA-DPB1	major histocompatibility complex, class II, DP beta 1	Plasma Membrane	transmembrane receptor		3115	-0.453
HLA-DQB1	major histocompatibility complex, class II, DQ beta 1	Plasma Membrane	other		7924	0.367
HLA-G	major histocompatibility complex, class I, G	Plasma Membrane	other		3135	-0.739
HMGA1	high mobility group AT-hook 1	Nucleus	transcription regulator		3159	-0.598
HMGB3	high mobility group box 3	Nucleus	other		3149	0.385
HMGCS1	3-hydroxy-3-methylglutaryl-CoA synthase 1	Cytoplasm	enzyme		3157	-0.893
HMGN2	high mobility group nucleosomal binding domain 2	Nucleus	other		3151	0.651
HSP90B1	heat shock protein 90 beta family member 1	Cytoplasm	other	cisplatin, retaspimycin, alvespimycin	21361	-0.333
HSPB7	heat shock protein family B (small) member 7	Cytoplasm	other		27129	0.585
HTR3B	5-hydroxytryptamine receptor 3B	Plasma Membrane	ion channel	dexamethasone/granisetron, dolasetron, ergotamine, alosetron, cisapride, granisetron, D-tubocurarine, dexamethasone/ondansetron, aprepitant/granisetron, dexamethasone/palonosetron, ondansetron, aprepitant/dexamethasone/granisetron, mirtazapine, aprepitant/dexamethasone/palonosetron, fenfluramine, aprepitant/palonosetron, palonosetron, aprepitant/ondansetron, aprepitant/dexamethasone/ondansetron	9177	0.596
ICAM3	intercellular adhesion molecule 3	Plasma Membrane	transmembrane receptor		3385	-0.685
IFI6	interferon alpha inducible protein 6	Cytoplasm	other		2537	-0.405
IFNA2	interferon alpha 2	Extracellular Space	cytokine		8005	0.328
IGFBP1	insulin like growth factor binding protein 1	Extracellular Space	other		25685	-0.249
IGH	immunoglobulin heavy locus	Other	other		8116	0.264
IGHJ2	immunoglobulin heavy joining 2	Other	other		28481	0.497
IGHV1OR15-3	immunoglobulin heavy variable 1/OR15-3 (pseudogene)	Other	other		28323	0.442
IGHV1OR15-6	immunoglobulin heavy variable 1/OR15-6 (pseudogene)	Other	other		28320	0.786
IGHV3-48	immunoglobulin heavy variable 3-48	Other	other		28424	0.378
IGHV3OR16-8	immunoglobulin heavy variable 3/OR16-8 (non-functional)	Other	other		28308	0.222
IGHV7-40	immunoglobulin heavy variable 7-40 (pseudogene)	Other	other		28381	0.463
IGHVII-28-1	immunoglobulin heavy variable (II)-28-1 (pseudogene)	Other	other		28372	1.063
IGHVII-65-1	immunoglobulin heavy variable (II)-65-1 (pseudogene)	Other	other		28359	0.35
IGHVIII-47-1	immunoglobulin heavy variable (III)-47-1 (pseudogene)	Other	other		28344	-0.27
IGHVIII-67-3	immunoglobulin heavy variable (III)-67-3 (pseudogene)	Other	other		28341	-0.208
IGLV3-12	immunoglobulin lambda variable 3-12	Other	other		28802	0.809
IL9	interleukin 9	Extracellular Space	cytokine		3578	0.799
IL15	interleukin 15	Extracellular Space	cytokine	ALT-803	3600	0.345
IL10RA	interleukin 10 receptor subunit alpha	Plasma Membrane	transmembrane receptor		3587	-1.276
IL12B	interleukin 12B	Extracellular Space	cytokine	methotrexate/ustekinumab, ustekinumab	3593	0.585
INMT	indolethylamine N-methyltransferase	Cytoplasm	enzyme		9171	-0.394
INPP5A	inositol polyphosphate-5-phosphatase A	Plasma Membrane	phosphatase		3632	0.544
INPPL1	inositol polyphosphate phosphatase like 1	Cytoplasm	phosphatase		3636	0.748
INS	insulin	Extracellular Space	other		3630	0.64
INSL5	insulin like 5	Extracellular Space	other		10022	-0.953
IRF2	interferon regulatory factor 2	Nucleus	transcription regulator		3660	-0.344
ITGA6	integrin subunit alpha 6	Plasma Membrane	transmembrane receptor		32275	-0.848
ITGB4	integrin subunit beta 4	Plasma Membrane	transmembrane receptor		25724	-0.196
ITGB3BP	integrin subunit beta 3 binding protein	Nucleus	other		23421	0.477
ITK	IL2 inducible T cell kinase	Cytoplasm	kinase	pazopanib, crizotinib/pazopanib, lapatinib/pazopanib	30323	0.786
IVD	isovaleryl-CoA dehydrogenase	Cytoplasm	enzyme		24513	0.49
KALRN	kalirin RhoGEF kinase	Cytoplasm	kinase		11139	-0.595
KBTBD2	kelch repeat and BTB domain containing 2	Other	other		25948	1.028
KCNE2	potassium voltage-gated channel subfamily E regulatory subunit 2	Plasma Membrane	ion channel	amiodarone, nicorandil	9992	-0.685
KCNH2	potassium voltage-gated channel subfamily H member 2	Plasma Membrane	ion channel	dofetilide, sotalol, pimozide, amiodarone, quinidine, procainamide, amitriptyline, propafenone, ibutilide, dextromethorphan/quinidine, halofantrine	4027	-0.2
KCNJ6	potassium inwardly rectifying channel subfamily J member 6	Plasma Membrane	ion channel		8206	-0.32
KCNQ4	potassium voltage-gated channel subfamily Q member 4	Plasma Membrane	ion channel		9132	-0.392
KDM3A	lysine demethylase 3A	Nucleus	transcription regulator		23388	-0.601
KIFC3	kinesin family member C3	Cytoplasm	enzyme		16582	-0.743
KLF4	Kruppel like factor 4	Nucleus	transcription regulator		9314	0.304
KLK3	kallikrein related peptidase 3	Extracellular Space	peptidase		16624	-0.527
KMT2A	lysine methyltransferase 2A	Nucleus	transcription regulator	KO-539	17353	-1.064
KRT7	keratin 7	Cytoplasm	other		16690	0.375
KRT6B	keratin 6B	Cytoplasm	other		3893	-0.217
LBP	lipopolysaccharide binding protein	Plasma Membrane	transporter		3929	0.193
LEF1	lymphoid enhancer binding factor 1	Nucleus	transcription regulator		3951	-0.526
LEP	leptin	Extracellular Space	growth factor		16846	0.46
LFNG	LFNG O-fucosylpeptide 3-beta-N-acetylglucosaminyltransferase	Cytoplasm	enzyme		30158	0.275
LHX9	LIM homeobox 9	Nucleus	transcription regulator		16876	-0.723
LIG4	DNA ligase 4	Nucleus	enzyme		32322	1.008
LIPG	lipase G, endothelial type	Extracellular Space	enzyme		16891	0.222
LIPH	lipase H	Extracellular Space	enzyme		16954	-0.484
LMAN1	lectin, mannose binding 1	Cytoplasm	other		3998	0.576
LMNB2	lamin B2	Nucleus	other		3999	0.164
LPAL1	lipoprotein(a) like 1	Other	other		4019	-0.264
LPL	lipoprotein lipase	Cytoplasm	enzyme	lovastatin/niacin, nicotinic acid/pioglitazone, atorvastatin/niacin, nicotinic acid, tyloxapol	4023	0.2
LRCH4	leucine rich repeats and calponin homology domain containing 4	Cytoplasm	transcription regulator		4034	0.318
LRP4	LDL receptor related protein 4	Extracellular Space	other		4038	0.409
LRP8	LDL receptor related protein 8	Plasma Membrane	transmembrane receptor		7804	0.592
LRRFIP1	LRR binding FLII interacting protein 1	Cytoplasm	transcription regulator		16978	-0.669
LSM6	LSM6 homolog, U6 small nuclear RNA and mRNA degradation associated	Nucleus	other		11157	-0.471
LTA4H	leukotriene A4 hydrolase	Cytoplasm	enzyme		16993	-0.261
LUZP1	leucine zipper protein 1	Nucleus	other		7798	-2.043
LYAR	Ly1 antibody reactive	Plasma Membrane	other		17089	-0.878
LYL1	LYL1 basic helix-loop-helix family member	Nucleus	transcription regulator		4066	0.165
LYPLA2	lysophospholipase 2	Cytoplasm	enzyme		11313	-0.273
LZTS1	leucine zipper tumor suppressor 1	Nucleus	other		11178	3.307
MAB21L1	mab-21 like 1	Nucleus	other		17116	0.684
MAD2L1	mitotic arrest deficient 2 like 1	Nucleus	other		4085	1.762
MAFG	MAF bZIP transcription factor G	Nucleus	transcription regulator		17134	-0.428
MAFK	MAF bZIP transcription factor K	Nucleus	transcription regulator		7975	5.152
MAG	myelin associated glycoprotein	Plasma Membrane	other		4099	0.555
MAGOH	mago homolog, exon junction complex subunit	Nucleus	other		17149	-0.271
MAML3	mastermind like transcriptional coactivator 3	Nucleus	transcription regulator		10292	-0.349
MAN2A1	mannosidase alpha class 2A member 1	Cytoplasm	enzyme		17158	-0.264
MANF	mesencephalic astrocyte derived neurotrophic factor	Extracellular Space	other		7873	0.755
MAOA	monoamine oxidase A	Cytoplasm	enzyme	fenfluramine/phentermine, moclobemide, methamphetamine, isocarboxazid, CX-1370, benzphetamine, phentermine/topiramate, N-(2-indanyl)glycinamide, iproniazid, phentermine, tranylcypromine, procainamide, MAO-A inhibitor, ladostigil, phenelzine, dextroamphetamine	17161	-0.975
MAP2K3	mitogen-activated protein kinase kinase 3	Cytoplasm	kinase		32257	-0.799
MAP4K1	mitogen-activated protein kinase kinase kinase kinase 1	Cytoplasm	kinase		11184	-1.755
MAPK13	mitogen-activated protein kinase 13	Cytoplasm	kinase	talmapimod	29513	1.867
MAPKAPK2	MAPK activated protein kinase 2	Nucleus	kinase	cdc25C phosphatase (211-221)	9261	0.629
MAPT	microtubule associated protein tau	Plasma Membrane	other		8152	-0.419
MC3R	melanocortin 3 receptor	Plasma Membrane	G-protein coupled receptor	bremelanotide	8203	-0.24
MDFIC	MyoD family inhibitor domain containing	Nucleus	other		29969	1.212
MDH2	malate dehydrogenase 2	Cytoplasm	enzyme		4191	-0.318
MDK	midkine	Extracellular Space	growth factor		30277	2.079
MECOM	MDS1 and EVI1 complex locus	Nucleus	transcription regulator		17251	1.355
MECP2	methyl-CpG binding protein 2	Nucleus	transcription regulator		17257	-0.412
MED14	mediator complex subunit 14	Nucleus	transcription regulator		9282	0.824
MEP1A	meprin A subunit alpha	Plasma Membrane	peptidase		17287	-0.715
METTL1	methyltransferase like 1	Nucleus	enzyme		17299	-0.351
MFAP3L	microfibril associated protein 3 like	Nucleus	other		9848	-0.203
MFSD8	major facilitator superfamily domain containing 8	Nucleus	other		1206	-0.305
MGLL	monoglyceride lipase	Plasma Membrane	enzyme		11343	0.571
MKNK2	MAPK interacting serine/threonine kinase 2	Cytoplasm	kinase	ETC-1907206, tomivosertib	17347	-0.293
MMP10	matrix metallopeptidase 10	Extracellular Space	peptidase	marimastat	4319	-0.601
MN1	MN1 proto-oncogene, transcriptional regulator	Nucleus	other		17419	-0.353
MREG	melanoregulin	Cytoplasm	other		13519	0.36
MSH2	mutS homolog 2	Nucleus	enzyme		4436	-0.544
MSL3	MSL complex subunit 3	Nucleus	transcription regulator		17692	1.095
MSN	moesin	Plasma Membrane	other		4478	2.814
MSRA	methionine sulfoxide reductase A	Cytoplasm	enzyme		4482	2.593
MSRB2	methionine sulfoxide reductase B2	Cytoplasm	enzyme		22921	-0.658
MST1L	macrophage stimulating 1 like	Other	other		11204	-1.094
MST1P2	macrophage stimulating 1 pseudogene 2	Other	other		11210	-1.079
MSX1	msh homeobox 1	Nucleus	transcription regulator		17701	0.553
MT-CO3	cytochrome c oxidase III	Cytoplasm	enzyme		17710	-0.419
MT1CP	metallothionein 1C, pseudogene	Other	other		4491	1.448
MT1P3	metallothionein 1 pseudogene 3	Other	other		4532	-0.545
MTERF1	mitochondrial transcription termination factor 1	Cytoplasm	transcription regulator		7978	2.143
MTMR7	myotubularin related protein 7	Cytoplasm	phosphatase		9108	0.375
MTR	5-methyltetrahydrofolate-homocysteine methyltransferase	Cytoplasm	enzyme	mecobalamin, hydroxocobalamin, cyanocobalamin	17774	0.521
MTTP	microsomal triglyceride transfer protein	Cytoplasm	transporter	hesperetin, lomitapide	4547	0.587
MXD1	MAX dimerization protein 1	Nucleus	transcription regulator		17119	-0.644
MYCL	MYCL proto-oncogene, bHLH transcription factor	Nucleus	transcription regulator		16918	-0.29
MYH9	myosin heavy chain 9	Cytoplasm	enzyme		1695	1.526
MYLPF	myosin light chain, phosphorylatable, fast skeletal muscle	Cytoplasm	other		29972	1.139
NADSYN1	NAD synthetase 1	Cytoplasm	enzyme		32328	-0.56
NAGA	alpha-N-acetylgalactosaminidase	Cytoplasm	enzyme		17939	-1.312
NAIP	NLR family apoptosis inhibitory protein	Cytoplasm	other		17948	-0.785
NCF4	neutrophil cytosolic factor 4	Cytoplasm	enzyme		4689	-0.421
NDP	norrin cystine knot growth factor NDP	Extracellular Space	growth factor		4693	-0.754
NDUFA5P1	NADH:ubiquinone oxidoreductase subunit A5 pseudogene 1	Other	other		4699	-0.346
NDUFB7	NADH:ubiquinone oxidoreductase subunit B7	Cytoplasm	enzyme		32434	-0.28
NDUFB9	NADH:ubiquinone oxidoreductase subunit B9	Cytoplasm	enzyme		4715	0.472
NDUFV2P1	NADH:ubiquinone oxidoreductase core subunit V2 pseudogene 1	Other	other		4730	0.279
NEFL	neurofilament light	Cytoplasm	other		4747	-0.299
NELL1	neural EGFL like 1	Extracellular Space	growth factor		4745	0.375
NIPSNAP2	nipsnap homolog 2	Plasma Membrane	other		32573	-0.318
NKX3-2	NK3 homeobox 2	Nucleus	transcription regulator		579	-0.334
NMI	N-myc and STAT interactor	Cytoplasm	transcription regulator		9111	0.678
NOP14	NOP14 nucleolar protein	Nucleus	other		8602	0.185
NR2C1	nuclear receptor subfamily 2 group C member 1	Nucleus	transcription regulator		7181	0.381
NR4A2	nuclear receptor subfamily 4 group A member 2	Nucleus	ligand-dependent nuclear receptor		18227	-0.969
NRG2	neuregulin 2	Extracellular Space	growth factor		18182	0.587
NRM	nurim	Nucleus	other		11270	-0.997
NRTN	neurturin	Extracellular Space	growth factor		18188	1.444
NT5C	5', 3'-nucleotidase, cytosolic	Cytoplasm	phosphatase		7370	0.243
NTF4	neurotrophin 4	Extracellular Space	growth factor		4909	-0.235
NTRK1	neurotrophic receptor tyrosine kinase 1	Plasma Membrane	kinase	larotrectinib, VMD-928, NOV1601, DS-6051b, belizatinib, TRK tyrosine kinase inhibitor, milciclib, regorafenib, LOXO-195, bevacizumab/entrectinib, lorlatinib, entrectinib, pralsetinib, regorafenib/sunitinib, PLX7486, repotrectinib	7825	0.205
NUP88	nucleoporin 88	Nucleus	transporter		19069	0.879
NXN	nucleoredoxin	Nucleus	enzyme		18230	-0.42
NXPH1	neurexophilin 1	Extracellular Space	other		30010	1.328
OMD	osteomodulin	Extracellular Space	other		4958	0.276
OMG	oligodendrocyte myelin glycoprotein	Plasma Membrane	G-protein coupled receptor		4974	-0.899
OR1R1P	olfactory receptor family 1 subfamily R member 1 pseudogene	Other	other		9596	-0.199
OTX2	orthodenticle homeobox 2	Nucleus	transcription regulator		18424	-1.246
OXA1L	OXA1L mitochondrial inner membrane protein	Cytoplasm	enzyme		5018	-0.597
P2RY4	pyrimidinergic receptor P2Y4	Plasma Membrane	G-protein coupled receptor		5030	-0.238
P4HA1	prolyl 4-hydroxylase subunit alpha 1	Cytoplasm	enzyme		18451	0.699
PABPC1P10	poly(A) binding protein cytoplasmic 1 pseudogene 10	Cytoplasm	other		5040	-0.728
PADI4	peptidyl arginine deiminase 4	Cytoplasm	enzyme		29512	1.212
PAK3	p21 (RAC1) activated kinase 3	Cytoplasm	kinase		18481	0.373
PARP4	poly(ADP-ribose) polymerase family member 4	Cytoplasm	enzyme		143	0.427
PAX7	paired box 7	Nucleus	transcription regulator		30588	-0.391
PBX1	PBX homeobox 1	Nucleus	transcription regulator		32567	-0.18
PCDHA14	protocadherin alpha 14 pseudogene	Other	other		26307	0.904
PCGF2	polycomb group ring finger 2	Nucleus	transcription regulator		7703	0.459
PCSK2	proprotein convertase subtilisin/kexin type 2	Extracellular Space	peptidase		25121	-0.264
PCSK5	proprotein convertase subtilisin/kexin type 5	Extracellular Space	peptidase		5125	0.553
PCSK7	proprotein convertase subtilisin/kexin type 7	Cytoplasm	peptidase		9159	0.775
PDCD5	programmed cell death 5	Nucleus	other		9141	-0.826
PDGFRL	platelet derived growth factor receptor like	Plasma Membrane	kinase		5157	-0.361
PDHA2	pyruvate dehydrogenase E1 subunit alpha 2	Nucleus	enzyme		5161	-0.296
PFKM	phosphofructokinase, muscle	Cytoplasm	kinase		5215	0.456
PGK1P2	phosphoglycerate kinase 1, pseudogene 2	Other	other		5233	0.4
PGLYRP1	peptidoglycan recognition protein 1	Plasma Membrane	transmembrane receptor		21946	0.348
PGM5	phosphoglucomutase 5	Cytoplasm	enzyme		5239	-0.233
PGR	progesterone receptor	Nucleus	ligand-dependent nuclear receptor	dydrogesterone, levonorgestrel, norethindrone, ethinyl estradiol/norgestrel, ulipristal acetate, drospirenone, megestrol acetate/tamoxifen, ethinyl estradiol/norgestimate, asoprisnil, beta-estradiol/progesterone, ulipristal, ethynodiol diacetate, dienogest, danazol, estradiol/norethindrone acetate, fluorine F 18 fluoro furanyl norprogesterone, norelgestromin, desogestrel, leuprolide acetate/noret…	5241	0.479
PIK3CA	phosphatidylinositol-4,5-bisphosphate 3-kinase catalytic subunit alpha	Cytoplasm	kinase	alpelisib/fulvestrant, PWT33597, AZD8835, taselisib, bimiralisib, copanlisib, alpelisib, dactolisib, PKI-179, serabelisib, BAY1082439, pilaralisib, PX-866, SF 1126, pictilisib, CLR457, buparlisib, alpelisib/trastuzumab emtansine, GDC-0077	18706	-0.427
PIN4	peptidylprolyl cis/trans isomerase, NIMA-interacting 4	Nucleus	enzyme		22804	-0.496
PITX2	paired like homeodomain 2	Nucleus	transcription regulator		30164	0.212
PKIG	cAMP-dependent protein kinase inhibitor gamma	Other	other		11142	-2.372
PLAAT3	phospholipase A and acyltransferase 3	Nucleus	enzyme		11145	-0.219
PLCL2	phospholipase C like 2	Cytoplasm	enzyme		29868	0.212
PLN	phospholamban	Cytoplasm	transporter		5350	0.355
PMCHL2	pro-melanin concentrating hormone like 2 (pseudogene)	Other	other		5370	-1.596
PMP22	peripheral myelin protein 22	Plasma Membrane	other		1248	0.591
PMS1	PMS1 homolog 1, mismatch repair system component	Nucleus	enzyme		5378	-0.35
PNMA3	PNMA family member 3	Extracellular Space	other		29944	0.257
POLI	DNA polymerase iota	Nucleus	enzyme		11201	-1.366
POLRMT	RNA polymerase mitochondrial	Cytoplasm	enzyme		5442	1.165
POP1	POP1 homolog, ribonuclease P/MRP subunit	Nucleus	enzyme		10940	0.367
PORCN	porcupine O-acyltransferase	Cytoplasm	enzyme	CGX1321, ETC-1922159, LGK-974	1724	1.282
POU2AF1	POU class 2 homeobox associating factor 1	Nucleus	transcription regulator		5450	-0.308
PPIF	peptidylprolyl isomerase F	Cytoplasm	enzyme		32595	-0.497
PPM1F	protein phosphatase, Mg2+/Mn2+ dependent 1F	Cytoplasm	phosphatase		9647	0.204
PPP2CB	protein phosphatase 2 catalytic subunit beta	Cytoplasm	phosphatase		5516	0.996
PPP5C	protein phosphatase 5 catalytic subunit	Nucleus	phosphatase		5536	-1.206
PREB	prolactin regulatory element binding	Nucleus	transcription regulator		10113	-0.435
PRKAG2	protein kinase AMP-activated non-catalytic subunit gamma 2	Cytoplasm	kinase		7981	2.24
PRKAR2A	protein kinase cAMP-dependent type II regulatory subunit alpha	Cytoplasm	kinase		5576	-0.345
PRKCG	protein kinase C gamma	Cytoplasm	kinase	ingenol mebutate	24681	-0.328
PRPF39	pre-mRNA processing factor 39	Nucleus	other		20781	0.17
PSIP1	PC4 and SFRS1 interacting protein 1	Nucleus	transcription regulator		9090	-0.977
PSMD5	proteasome 26S subunit, non-ATPase 5	Cytoplasm	other		32269	-0.479
PTCH1	patched 1	Plasma Membrane	transmembrane receptor		17290	0.509
PURG	purine rich element binding protein G	Other	other		29942	1.025
R3HDM2	R3H domain containing 2	Nucleus	other		22864	0.319
RAD17P1	RAD17 pseudogene 1	Other	other		9207	-0.498
RANBP6	RAN binding protein 6	Cytoplasm	other		26953	-0.459
RBMXL2	RBMX like 2	Nucleus	other		27288	-0.219
RCL1	RNA terminal phosphate cyclase like 1	Nucleus	enzyme		32338	0.435
RECQL4	RecQ like helicase 4	Nucleus	enzyme		9401	-0.358
RELN	reelin	Extracellular Space	peptidase		29137	-0.173
RERE	arginine-glutamic acid dipeptide repeats	Nucleus	transcription regulator		473	0.468
REV3L	REV3 like, DNA directed polymerase zeta catalytic subunit	Nucleus	enzyme		7807	1.374
RFC5	replication factor C subunit 5	Nucleus	enzyme		19690	-0.206
RGL2	ral guanine nucleotide dissociation stimulator like 2	Cytoplasm	other		9264	0.272
RHOG	ras homolog family member G	Cytoplasm	enzyme		391	2.01
RNY4	RNA, Ro60-associated Y4	Other	other		6086	0.341
RPGRIP1L	RPGRIP1 like	Cytoplasm	other		23322	-0.441
RPL24	ribosomal protein L24	Cytoplasm	other		6152	-0.177
RPL31	ribosomal protein L31	Cytoplasm	other		6160	0.309
RPL36AL	ribosomal protein L36a like	Cytoplasm	other		6166	-0.271
RPL7A	ribosomal protein L7a	Cytoplasm	other		6130	-0.419
RPS12	ribosomal protein S12	Cytoplasm	other	neomycin	6206	-0.317
RPS17	ribosomal protein S17	Cytoplasm	other		6218	0.228
RPS6KA3	ribosomal protein S6 kinase A3	Cytoplasm	kinase	PMD-026	1210	0.228
RRBP1	ribosome binding protein 1	Cytoplasm	other		6238	-0.27
RYKP1	RYK pseudogene 1	Other	other		6260	-0.293
S100A11P1	S100 calcium binding protein A11 pseudogene 1	Other	other		30013	0.983
SAE1	SUMO1 activating enzyme subunit 1	Cytoplasm	enzyme		10055	0.388
SARDH	sarcosine dehydrogenase	Cytoplasm	enzyme		8017	-0.176
SCGB1A1	secretoglobin family 1A member 1	Extracellular Space	cytokine		22287	0.375
SCN2A	sodium voltage-gated channel alpha subunit 2	Plasma Membrane	ion channel	riluzole, zonisamide	32619	2.8
SCX	scleraxis bHLH transcription factor	Nucleus	transcription regulator		20289	-0.67
SDHAF2	succinate dehydrogenase complex assembly factor 2	Extracellular Space	other		5235	-0.363
SEC22C	SEC22 homolog C, vesicle trafficking protein	Cytoplasm	other		9117	-0.312
SEMA4B	semaphorin 4B	Plasma Membrane	other		10509	-0.232
SEPHS1	selenophosphate synthetase 1	Other	enzyme		22929	-0.297
SERINC3	serine incorporator 3	Cytoplasm	transporter		10955	-0.215
SERPINA1	serpin family A member 1	Extracellular Space	other		11301	-0.398
SF3A3	splicing factor 3a subunit 3	Nucleus	other		10946	-0.254
SH2D1A	SH2 domain containing 1A	Cytoplasm	other		4068	0.333
SLC17A5	solute carrier family 17 member 5	Plasma Membrane	transporter		32263	0.37
SLC22A14	solute carrier family 22 member 14	Plasma Membrane	transporter		9389	0.29
SLC22A23	solute carrier family 22 member 23	Other	transporter		25947	1.183
SLC25A6	solute carrier family 25 member 6	Cytoplasm	transporter	clodronic acid	293	0.38
SLC25A20	solute carrier family 25 member 20	Cytoplasm	transporter		788	0.248
SLC25A46	solute carrier family 25 member 46	Cytoplasm	other		32564	-0.396
SLC25A5P5	solute carrier family 25 member 5 pseudogene 5	Other	other		298	0.41
SLC27A3	solute carrier family 27 member 3	Cytoplasm	transporter		11000	0.236
SLC35A2	solute carrier family 35 member A2	Cytoplasm	enzyme		7355	0.524
SLC37A4	solute carrier family 37 member 4	Cytoplasm	transporter		2545	-1.096
SLC39A3	solute carrier family 39 member 3	Plasma Membrane	transporter		29985	-0.346
SLC6A14	solute carrier family 6 member 14	Plasma Membrane	transporter		11254	-0.361
SMAD6	SMAD family member 6	Nucleus	transcription regulator		4091	0.533
SMAD9	SMAD family member 9	Nucleus	transcription regulator		4093	0.24
SMC3	structural maintenance of chromosomes 3	Nucleus	other		9126	0.578
SNRNP40	small nuclear ribonucleoprotein U5 subunit 40	Nucleus	other		9410	0.269
SORBS1	sorbin and SH3 domain containing 1	Plasma Membrane	other		10580	0.92
SORBS3	sorbin and SH3 domain containing 3	Cytoplasm	other		10174	-0.219
SPEN	spen family transcriptional repressor	Nucleus	transcription regulator		23013	-0.341
SPRY2	sprouty RTK signaling antagonist 2	Plasma Membrane	other		10253	-0.399
SRPK2	SRSF protein kinase 2	Nucleus	kinase		20817	-0.662
ST8SIA2	ST8 alpha-N-acetyl-neuraminide alpha-2,8-sialyltransferase 2	Cytoplasm	enzyme		8128	-0.423
ST8SIA3	ST8 alpha-N-acetyl-neuraminide alpha-2,8-sialyltransferase 3	Cytoplasm	enzyme		20451	0.726
STMN1	stathmin 1	Cytoplasm	other		3925	0.375
STT3A	STT3 oligosaccharyltransferase complex catalytic subunit A	Plasma Membrane	enzyme		8071	-0.208
SUPT16H	SPT16 homolog, facilitates chromatin remodeling subunit	Nucleus	transcription regulator		11198	2.932
SYN2	synapsin II	Plasma Membrane	other		29179	-1.367
TAAR3P	trace amine associated receptor 3, pseudogene	Plasma Membrane	G-protein coupled receptor		9288	0.258
TACSTD2	tumor associated calcium signal transducer 2	Plasma Membrane	other	PF-06664178, sacituzumab govitecan, SKB264, datopotamab deruxtecan	4070	0.441
TANGO2	transport and golgi organization 2 homolog	Cytoplasm	other		32319	0.256
TBX3	T-box transcription factor 3	Nucleus	transcription regulator		6926	1.274
TBX5	T-box transcription factor 5	Nucleus	transcription regulator		30073	0.552
TBX21	T-box transcription factor 21	Nucleus	transcription regulator		30009	1.003
TCF19	transcription factor 19	Nucleus	transcription regulator		6941	-0.289
TCIRG1	T cell immune regulator 1, ATPase H+ transporting V0 subunit a3	Plasma Membrane	enzyme		8059	-0.577
TCL1B	T cell leukemia/lymphoma 1B	Other	other		9623	0.374
TCP11L1	t-complex 11 like 1	Cytoplasm	other		31520	0.522
TCTE1	t-complex-associated-testis-expressed 1	Other	other		6989	-1.004
TDGF1P3	teratocarcinoma-derived growth factor 1 pseudogene 3	Plasma Membrane	other		6998	1.978
TEK	TEK receptor tyrosine kinase	Plasma Membrane	kinase	CEP-11981, everolimus/vandetanib, cabozantinib/nivolumab, cabozantinib/crizotinib, glesatinib, vandetanib, bosutinib/hydroxyurea/ponatinib, bosutinib/ponatinib, altiratinib, regorafenib, cabozantinib, ponatinib, cabozantinib/erlotinib, SAR103168, regorafenib/sunitinib, pexmetinib, cabozantinib/tyrosine kinase inhibitor, ponatinib/rituximab, rebastinib, TIE2 inhibitor	7010	-0.439
TERF2	telomeric repeat binding factor 2	Nucleus	transcription regulator		7014	-0.145
TFEB	transcription factor EB	Nucleus	transcription regulator		7942	-0.371
TGFBR3	transforming growth factor beta receptor 3	Plasma Membrane	kinase		7049	0.278
TGFBRAP1	transforming growth factor beta receptor associated protein 1	Cytoplasm	other		9392	-0.17
TGM2	transglutaminase 2	Cytoplasm	enzyme		7052	0.438
THBS2	thrombospondin 2	Extracellular Space	other		7058	0.312
THOP1	thimet oligopeptidase 1	Cytoplasm	peptidase		7064	-0.385
THRA	thyroid hormone receptor alpha	Nucleus	ligand-dependent nuclear receptor	dextrothyroxine, amiodarone, levothyroxine/l-triiodothyronine, denosumab/levothyroxine, L-triiodothyronine, 3,5-diiodothyropropionic acid, levothyroxine	7067	0.444
THY1	Thy-1 cell surface antigen	Plasma Membrane	other		7070	0.326
TIMM9	translocase of inner mitochondrial membrane 9	Cytoplasm	transporter		32294	-0.467
TIMP1	TIMP metallopeptidase inhibitor 1	Extracellular Space	cytokine		7076	-0.195
TLCD3B	TLC domain containing 3B	Cytoplasm	enzyme		31965	-0.224
TLE1	TLE family member 1, transcriptional corepressor	Nucleus	transcription regulator		7088	0.448
TLK2	tousled like kinase 2	Cytoplasm	kinase		11011	0.36
TLN1	talin 1	Plasma Membrane	other		7094	0.384
TMC6	transmembrane channel like 6	Cytoplasm	transporter		11322	0.279
TMSB10/TMSB4X	thymosin beta 4 X-linked	Cytoplasm	other		9168	-0.185
TNFRSF1A	TNF receptor superfamily member 1A	Plasma Membrane	transmembrane receptor	GSK2862277	25625	-0.473
TNFSF4	TNF superfamily member 4	Extracellular Space	cytokine		7292	-0.163
TNNT3	troponin T3, fast skeletal type	Cytoplasm	other		8044	0.814
TPH1	tryptophan hydroxylase 1	Nucleus	enzyme	5,6,7,8-tetrahydrobiopterin, telotristat ethyl, telotristat	7166	0.274
TPR	translocated promoter region, nuclear basket protein	Nucleus	other		7175	-0.348
TRA2A	transformer 2 alpha homolog	Nucleus	other		29896	-0.227
TRAJ45	T cell receptor alpha joining 45	Other	other		28710	0.343
TRAV22	T cell receptor alpha variable 22	Other	other		28661	-0.206
TRDV2	T cell receptor delta variable 2	Plasma Membrane	other		28517	0.462
TRE-TTC3-1	tRNA-Glu (anticodon TTC) 3-1	Other	other		7193	-0.504
TREH	trehalase	Plasma Membrane	enzyme		11181	-1.064
TRI-AAT9-1	tRNA-Ile (anticodon AAT) 9-1	Other	other		7202	0.265
TRIM23	tripartite motif containing 23	Nucleus	enzyme		373	-0.358
TRIP12	thyroid hormone receptor interactor 12	Cytoplasm	enzyme		9320	-0.159
TRPV1	transient receptor potential cation channel subfamily V member 1	Plasma Membrane	ion channel	AZD1386, capsaicin, resiniferatoxin, SB-705498	7442	0.202
TSC2	TSC complex subunit 2	Cytoplasm	other		22084	0.969
TSHZ1	teashirt zinc finger homeobox 1	Nucleus	transcription regulator		10194	1.063
TSN	translin	Nucleus	other		22099	-0.953
TTR	transthyretin	Extracellular Space	transporter	tafamidis, inotersen, AG10, anti-transthyretin siRNA ALN-TTR02, 4'-iodo-4'-deoxydoxorubicin, IONIS-TTR Rx	1507	-0.258
TUB	TUB bipartite transcription factor	Cytoplasm	transcription regulator		22141	0.405
TUBB4A	tubulin beta 4A class IVa	Cytoplasm	other	docetaxel/gemcitabine/vincristine, bevacizumab/paclitaxel/topotecan, colchicine/probenecid, cyclophosphamide/epirubicin/5-fluorouracil/paclitaxel, bevacizumab/docetaxel/prednisone/thalidomide/zoledronic acid, docetaxel/zoledronic acid, gemcitabine/paclitaxel, simotaxel, L-asparaginase/daunorubicin/dexamethasone/vincristine, prednisone/vincristine, docetaxel/5-fluorouracil, vinflunine, L-asparagin…	1864	0.289
TUFT1	tuftelin 1	Cytoplasm	other		7286	0.173
TUSC2	tumor suppressor 2, mitochondrial calcium regulator	Nucleus	other		11334	-0.564
UBE3A	ubiquitin protein ligase E3A	Nucleus	enzyme		7337	0.378
UBIAD1	UbiA prenyltransferase domain containing 1	Nucleus	enzyme		7801	-0.954
UBL3	ubiquitin like 3	Cytoplasm	other		5412	-0.496
UNC13B	unc-13 homolog B	Cytoplasm	other		10497	-0.152
UPK3A	uroplakin 3A	Cytoplasm	other		7380	1.648
UQCRC2	ubiquinol-cytochrome c reductase core protein 2	Cytoplasm	enzyme		7385	0.463
USP12	ubiquitin specific peptidase 12	Cytoplasm	peptidase		22217	0.333
VAPB	VAMP associated protein B and C	Plasma Membrane	other		9216	-0.243
VCX2 (includes others)	variable charge X-linked 2	Other	other		9084	-0.241
VDAC1P4	voltage dependent anion channel 1 pseudogene 4	Other	other		7418	0.913
VEGFC	vascular endothelial growth factor C	Extracellular Space	growth factor	VGX-100	7424	1.07
VPS26B	VPS26, retromer complex component B	Cytoplasm	transporter		31144	-0.184
WAS	WASP actin nucleation promoting factor	Cytoplasm	other		7061	0.191
WNT9B	Wnt family member 9B	Extracellular Space	other		7484	0.34
WWP1	WW domain containing E3 ubiquitin protein ligase 1	Cytoplasm	enzyme		11059	-0.323
XCL1	X-C motif chemokine ligand 1	Extracellular Space	cytokine		7822	-0.319
XG	Xg glycoprotein (Xg blood group)	Plasma Membrane	other		7499	0.77
YEATS4	YEATS domain containing 4	Nucleus	transcription regulator		8089	-0.874
ZFY	zinc finger protein Y-linked	Nucleus	transcription regulator		7544	-0.294
ZKSCAN1	zinc finger with KRAB and SCAN domains 1	Nucleus	transcription regulator		7586	-0.974
ZKSCAN7	zinc finger with KRAB and SCAN domains 7	Nucleus	transcription regulator		7720	1.031
ZNF12	zinc finger protein 12	Nucleus	transcription regulator		7559	-0.422
ZNF24	zinc finger protein 24	Nucleus	transcription regulator		7744	-0.698
ZNF32	zinc finger protein 32	Nucleus	transcription regulator		7580	-0.814
ZNF90	zinc finger protein 90	Nucleus	transcription regulator		7643	1.164
ZNF205	zinc finger protein 205	Nucleus	transcription regulator		7759	0.341
ZNF275	zinc finger protein 275	Nucleus	transcription regulator		27597	-0.379
ZNF462	zinc finger protein 462	Nucleus	transcription regulator		14878	-0.284
ZNF29P	zinc finger protein 29, pseudogene	Other	other		7577	0.375
ZNF75BP	zinc finger protein 75B, pseudogene	Other	other		7628	-0.641
ZP2	zona pellucida glycoprotein 2	Extracellular Space	other		7783	0.339
ZW10	zw10 kinetochore protein	Nucleus	other		9183	-0.22

## Sheet: Li
Symbol	Entrez Gene Name	Location	Family	Drug(s)	Entrez Gene	Expr Log Ratio
AAAS	aladin WD repeat nucleoporin	Nucleus	other		8086	-0.208
AANAT	aralkylamine N-acetyltransferase	Cytoplasm	enzyme		11298	0.55
ABAT	4-aminobutyrate aminotransferase	Cytoplasm	enzyme	vigabatrin, theophylline/tretinoin/valproic acid, valproic acid	18	-0.386
ABCA5	ATP binding cassette subfamily A member 5	Plasma Membrane	transporter		23461	-0.366
ABCA7	ATP binding cassette subfamily A member 7	Plasma Membrane	transporter		10347	-0.602
ABCB8	ATP binding cassette subfamily B member 8	Cytoplasm	transporter		32208	-0.494
ABCG1	ATP binding cassette subfamily G member 1	Plasma Membrane	transporter		11307	-0.346
ACADL	acyl-CoA dehydrogenase long chain	Cytoplasm	enzyme		33	0.447
ACADS	acyl-CoA dehydrogenase short chain	Cytoplasm	enzyme		35	0.322
ACLY	ATP citrate lyase	Cytoplasm	enzyme	ezetimibe/8-hydroxy-2,2,14,14-tetramethyl-pentadecanedioic acid, bempedoic acid	47	-0.371
ACR	acrosin	Extracellular Space	peptidase		49	0.412
ACTA2	actin alpha 2, smooth muscle	Cytoplasm	other		59	0.282
ACTG1	actin gamma 1	Cytoplasm	other		71	0.874
ACTG1P1	actin gamma 1 pseudogene 1	Other	other		73	-0.524
ACTG1P10	actin gamma 1 pseudogene 10	Other	other		83	0.969
ACTN4	actinin alpha 4	Cytoplasm	transcription regulator		81	0.179
ACVR1B	activin A receptor type 1B	Plasma Membrane	kinase		91	-0.427
ADAM2	ADAM metallopeptidase domain 2	Plasma Membrane	peptidase		2515	-0.298
ADAM11	ADAM metallopeptidase domain 11	Plasma Membrane	peptidase		32561	-0.209
ADCY6	adenylate cyclase 6	Plasma Membrane	enzyme		112	-0.313
ADD1	adducin 1	Cytoplasm	other		118	0.465
ADGRV1	adhesion G protein-coupled receptor V1	Plasma Membrane	G-protein coupled receptor		7400	-0.872
ADH5	alcohol dehydrogenase 5 (class III), chi polypeptide	Cytoplasm	enzyme		128	0.208
ADH1A	alcohol dehydrogenase 1A (class I), alpha polypeptide	Cytoplasm	enzyme	fomepizole	124	0.815
ADH1C	alcohol dehydrogenase 1C (class I), gamma polypeptide	Cytoplasm	enzyme	fomepizole	126	0.195
ADORA1	adenosine A1 receptor	Plasma Membrane	G-protein coupled receptor	clofarabine, acetaminophen/aspirin/caffeine, acetaminophen/butalbital/caffeine/codeine, caffeine/ethanol, theobromine, acetaminophen/butalbital/caffeine, aspirin/butalbital/caffeine/codeine, aminophylline, theophylline/tretinoin/valproic acid, aspirin/caffeine/phenacetin, dyphylline, adenosine, caffeine/ergotamine, PBF-680, tecadenoson, acetaminophen/caffeine/chlorpheniramine/hydrocodone/phenylep…	134	-0.255
ADORA2B	adenosine A2b receptor	Plasma Membrane	G-protein coupled receptor	aspirin/caffeine/propoxyphene, aspirin/caffeine/orphenadrine, theophylline, acetaminophen/caffeine/dihydrocodeine, aspirin/butalbital/caffeine, aspirin/caffeine/dihydrocodeine, acetaminophen/aspirin/caffeine, enprofylline, acetaminophen/butalbital/caffeine/codeine, acetaminophen/butalbital/caffeine, aspirin/butalbital/caffeine/codeine, etrumadenant, PBF-1129, theophylline/tretinoin/valproic acid,…	136	-0.199
ADRM1	adhesion regulating molecule 1	Plasma Membrane	other		11047	-0.39
AFDN	afadin, adherens junction formation factor	Nucleus	other		4301	-0.193
AFF2	AF4/FMR2 family member 2	Nucleus	other		2334	0.481
AGRP	agouti related neuropeptide	Extracellular Space	other		181	-0.454
AHR	aryl hydrocarbon receptor	Nucleus	ligand-dependent nuclear receptor	KYN-175, BAY2416964	196	0.743
AIMP1	aminoacyl tRNA synthetase complex interacting multifunctional protein 1	Extracellular Space	cytokine		9255	-0.431
ALDH3A2	aldehyde dehydrogenase 3 family member A2	Cytoplasm	enzyme		224	0.33
ALDH3B2	aldehyde dehydrogenase 3 family member B2	Cytoplasm	enzyme		222	0.507
ALDH5A1	aldehyde dehydrogenase 5 family member A1	Cytoplasm	enzyme	theophylline/tretinoin/valproic acid, valproic acid	7915	0.77
ALDH7A1P3	aldehyde dehydrogenase 7 family member A1 pseudogene 3	Other	other		543	1.17
ALDOB	aldolase, fructose-bisphosphate B	Cytoplasm	enzyme		229	0.417
ALDOC	aldolase, fructose-bisphosphate C	Cytoplasm	enzyme		230	0.463
ALG14	ALG14 UDP-N-acetylglucosaminyltransferase subunit	Cytoplasm	enzyme		32479	-0.437
ALPL	alkaline phosphatase, biomineralization associated	Plasma Membrane	phosphatase	zinc sulfate	249	2.174
ALX3	ALX homeobox 3	Nucleus	transcription regulator		257	0.465
AMPD2	adenosine monophosphate deaminase 2	Cytoplasm	enzyme		32352	-0.159
AMPD3	adenosine monophosphate deaminase 3	Cytoplasm	enzyme		272	0.617
AMYP1	amylase alpha pseudogene 1	Other	other		281	0.283
ANGPTL7	angiopoietin like 7	Extracellular Space	other		10218	-0.455
ANP32A	acidic nuclear phosphoprotein 32 family member A	Other	other		8125	-0.814
ANXA11	annexin A11	Nucleus	other		311	0.713
API5	apoptosis inhibitor 5	Cytoplasm	other		11800	-0.645
APLP1	amyloid beta precursor like protein 1	Extracellular Space	other		333	0.278
APOE	apolipoprotein E	Extracellular Space	transporter		99	0.566
AQP2	aquaporin 2	Plasma Membrane	transporter		359	-0.439
AQP4	aquaporin 4	Plasma Membrane	transporter		361	-0.318
AQP7	aquaporin 7	Plasma Membrane	transporter		365	-0.24
ARAF	A-Raf proto-oncogene, serine/threonine kinase	Cytoplasm	kinase	cetuximab/irinotecan/vemurafenib, binimetinib/vemurafenib, cetuximab/vemurafenib, pembrolizumab/vemurafenib, irinotecan/panitumumab/vemurafenib, cobimetinib/vemurafenib, MLN2480, trametinib/vemurafenib, vemurafenib, dabrafenib/trametinib/vemurafenib, crizotinib/vemurafenib, ipilimumab/vemurafenib, atezolizumab/cobimetinib/vemurafenib	369	-0.451
ARHGAP6	Rho GTPase activating protein 6	Cytoplasm	other		395	-0.399
ARHGAP25	Rho GTPase activating protein 25	Cytoplasm	other		9938	-1.092
ARHGAP26	Rho GTPase activating protein 26	Cytoplasm	other		32522	0.262
ARHGEF28	Rho guanine nucleotide exchange factor 28	Cytoplasm	other		26935	-0.215
ARR3	arrestin 3	Cytoplasm	other		407	0.445
ARRB2	arrestin beta 2	Cytoplasm	other		409	0.882
ASIC1	acid sensing ion channel subunit 1	Plasma Membrane	ion channel	diclofenac/omeprazole, amiloride, diclofenac/misoprostol, diclofenac, amiloride/hydrochlorothiazide	11419	-0.923
ASIP	agouti signaling protein	Extracellular Space	other		11286	0.992
ASNS	asparagine synthetase (glutamine-hydrolyzing)	Cytoplasm	enzyme		440	0.99
ASS1P6	argininosuccinate synthetase 1 pseudogene 6	Other	other		451	0.269
ASTN2	astrotactin 2	Cytoplasm	other		23245	-0.19
ATF1	activating transcription factor 1	Nucleus	transcription regulator		466	0.514
ATOX1	antioxidant 1 copper chaperone	Cytoplasm	transporter		475	1.128
ATP13A2	ATPase cation transporting 13A2	Cytoplasm	transporter		23400	0.891
ATP1B1	ATPase Na+/K+ transporting subunit beta 1	Plasma Membrane	transporter		481	1.018
ATP1B4	ATPase Na+/K+ transporting family member beta 4	Plasma Membrane	transporter		23439	-0.313
ATP5F1B	ATP synthase F1 subunit beta	Cytoplasm	transporter		506	-0.295
ATP6V0A2	ATPase H+ transporting V0 subunit a2	Cytoplasm	transporter		21871	-0.303
ATP7A	ATPase copper transporting alpha	Plasma Membrane	transporter		538	-0.364
ATP7B	ATPase copper transporting beta	Cytoplasm	transporter		540	0.531
ATXN1	ataxin 1	Nucleus	transcription regulator		7912	0.222
AUH	AU RNA binding methylglutaconyl-CoA hydratase	Cytoplasm	enzyme		549	0.295
AVPR1A	arginine vasopressin receptor 1A	Plasma Membrane	G-protein coupled receptor	AVP, SRX246, conivaptan, lypressin, pecavaptan	25107	0.72
BACH1	BTB domain and CNC homolog 1	Nucleus	transcription regulator		12013	0.289
BAG1	BAG cochaperone 1	Cytoplasm	other		573	-0.422
BAX	BCL2 associated X, apoptosis regulator	Cytoplasm	transporter		581	0.175
BBOX1	gamma-butyrobetaine hydroxylase 1	Cytoplasm	enzyme		32399	-0.407
BBS5	Bardet-Biedl syndrome 5	Cytoplasm	other		428	1.315
BCL6B	BCL6B transcription repressor	Nucleus	transcription regulator		7613	-0.271
BIN1	bridging integrator 1	Nucleus	other		274	0.657
BPHL	biphenyl hydrolase like	Cytoplasm	enzyme		23494	0.202
BSN	bassoon presynaptic cytomatrix protein	Plasma Membrane	other		7774	1.753
BTG2	BTG anti-proliferation factor 2	Nucleus	transcription regulator		30079	1.197
BZW1	basic leucine zipper and W2 domains 1	Cytoplasm	translation regulator		9689	-0.341
CALCB	calcitonin related polypeptide beta	Extracellular Space	other		12641	-0.366
CAPNS1	calpain small subunit 1	Cytoplasm	peptidase		826	0.441
CAPZA1	capping actin protein of muscle Z-line subunit alpha 1	Cytoplasm	other		829	-0.584
CBY1	chibby family member 1, beta catenin antagonist	Cytoplasm	other		25776	-1.142
CD68	CD68 molecule	Plasma Membrane	other		968	-0.325
CD96	CD96 molecule	Plasma Membrane	other		10225	-0.328
CDIP1	cell death inducing p53 target 1	Nucleus	other		29965	0.813
CEACAM1	CEA cell adhesion molecule 1	Plasma Membrane	transporter	anti-CEACAM1 monoclonal antibody CM-24	26367	0.612
CEBPD	CCAAT enhancer binding protein delta	Nucleus	transcription regulator		12609	0.271
CENPI	centromere protein I	Nucleus	other		2491	1.456
CERS2	ceramide synthase 2	Nucleus	transcription regulator		29956	1.171
CETN2	centrin 2	Nucleus	enzyme		812	0.728
CHSY1	chondroitin sulfate synthase 1	Cytoplasm	enzyme		32497	-0.344
CLCN4	chloride voltage-gated channel 4	Plasma Membrane	ion channel		1183	-0.432
CLCN5	chloride voltage-gated channel 5	Plasma Membrane	ion channel		4865	-0.209
CLDN2	claudin 2	Plasma Membrane	other		9075	-0.713
CLDN4	claudin 4	Plasma Membrane	transmembrane receptor		1364	0.805
CLIP3	CAP-Gly domain containing linker protein 3	Plasma Membrane	other		25999	0.701
CLTC	clathrin heavy chain	Plasma Membrane	other		32537	-0.392
CLTCL1	clathrin heavy chain like 1	Plasma Membrane	other		8218	-1.252
CLU	clusterin	Cytoplasm	other	clusterin antisense oligonucleotide	1191	0.438
CNN3	calponin 3	Cytoplasm	other		1266	-0.257
COBL	cordon-bleu WH2 repeat protein	Plasma Membrane	other		23242	-0.445
COG1	component of oligomeric golgi complex 1	Cytoplasm	transporter		16834	-0.427
COL4A1	collagen type IV alpha 1 chain	Extracellular Space	other	collagenase clostridium histolyticum	1282	-0.333
COQ5	coenzyme Q5, methyltransferase	Cytoplasm	enzyme		32272	0.244
COX7A2P2	cytochrome c oxidase subunit 7A2 pseudogene 2	Cytoplasm	other		1348	0.385
CPEB3	cytoplasmic polyadenylation element binding protein 3	Cytoplasm	translation regulator		22849	-0.288
CPNE7	copine 7	Cytoplasm	transporter		27132	0.776
CRISP1	cysteine rich secretory protein 1	Extracellular Space	other		167	0.189
CROCC	ciliary rootlet coiled-coil, rootletin	Plasma Membrane	other		9696	0.662
CRYAA/CRYAA2	crystallin alpha A	Cytoplasm	other		24273	-0.557
CRYBB2P1	crystallin beta B2 pseudogene 1	Other	other		1416	0.807
CRYL1	crystallin lambda 1	Cytoplasm	enzyme		32592	0.272
CSF1R	colony stimulating factor 1 receptor	Plasma Membrane	kinase	FPA008, lapatinib/pazopanib, imatinib/inotuzumab ozogamicin, ABSK021, imatinib/sunitinib, sunitinib, regorafenib, pazopanib, quizartinib, dasatinib/nilotinib, SNDX-6352, ARRY-382, nilotinib, imatinib, imatinib/rituximab, SKI-G-801, pexidartinib, nilotinib/rituximab, bosutinib/rituximab, imatinib/nilotinib, NMS-03592088, c-FMS inhibitor, 3D185, erdafitinib, emactuzumab, IMC-CS4, DCC-3014, edicotin…	1436	-0.39
CTNS	cystinosin, lysosomal cystine transporter	Cytoplasm	transporter		1497	0.474
CXADR	CXADR Ig-like cell adhesion molecule	Plasma Membrane	transmembrane receptor		1525	0.832
CXCL1	C-X-C motif chemokine ligand 1	Extracellular Space	cytokine		2493	-0.432
CXCL8	C-X-C motif chemokine ligand 8	Extracellular Space	cytokine	BMS-986253	3576	0.333
CXCR2P1	C-X-C motif chemokine receptor 2 pseudogene 1	Other	other		3580	0.387
CYP17A1	cytochrome P450 family 17 subfamily A member 1	Cytoplasm	enzyme	abiraterone acetate, abiraterone, abiraterone/prednisolone, CFG-920, ketoconazole, orteronel, CYP17A1 inhibitor, seviteronel	25146	-0.451
CYP27B1	cytochrome P450 family 27 subfamily B member 1	Cytoplasm	enzyme		5135	0.403
CYTH1	cytohesin 1	Cytoplasm	other		8164	-0.668
DBP	D-box binding PAR bZIP transcription factor	Nucleus	transcription regulator		13170	0.184
DCLK1	doublecortin like kinase 1	Plasma Membrane	kinase		9201	-0.392
DDAH1	dimethylarginine dimethylaminohydrolase 1	Cytoplasm	enzyme		32281	-0.309
DDX17	DEAD-box helicase 17	Nucleus	enzyme		10521	-0.793
DGKE	diacylglycerol kinase epsilon	Cytoplasm	kinase		8526	-0.321
DGKI	diacylglycerol kinase iota	Cytoplasm	kinase		9162	-0.191
DHCR7	7-dehydrocholesterol reductase	Cytoplasm	enzyme		13360	-0.494
DHX9P1	DEAH-box helicase 9 pseudogene 1	Other	other		1661	-0.331
DKK1	dickkopf WNT signaling pathway inhibitor 1	Extracellular Space	growth factor	DKN-01, BHQ880	30197	0.633
DLST	dihydrolipoamide S-succinyltransferase	Cytoplasm	enzyme		1743	-0.744
DLX3	distal-less homeobox 3	Nucleus	transcription regulator		30585	0.644
DMRT1	doublesex and mab-3 related transcription factor 1	Nucleus	transcription regulator		1761	-0.47
DNAJA3	DnaJ heat shock protein family (Hsp40) member A3	Cytoplasm	other		9093	-0.437
DNAJB6	DnaJ heat shock protein family (Hsp40) member B6	Nucleus	transcription regulator		9186	0.406
DNAJC2	DnaJ heat shock protein family (Hsp40) member C2	Nucleus	transcription regulator		22792	-0.411
DNM1	dynamin 1	Cytoplasm	enzyme		1759	-0.658
DOCK1	dedicator of cytokinesis 1	Cytoplasm	other		1793	-0.338
DOK3	docking protein 3	Cytoplasm	other		27261	0.468
DOP1A	DOP1 leucine zipper like protein A	Cytoplasm	other		23033	-0.146
DPAGT1	dolichyl-phosphate N-acetylglucosaminephosphotransferase 1	Cytoplasm	enzyme		1799	-0.894
DPF3	double PHD fingers 3	Nucleus	other		8110	0.381
DPH1	diphthamide biosynthesis 1	Cytoplasm	other		1801	-0.367
DPP4	dipeptidyl peptidase 4	Plasma Membrane	peptidase	INS/sitagliptin, talabostat, saxagliptin, ertugliflozin/sitagliptin, alogliptin/pioglitazone, alogliptin/INS, INS/vildagliptin, sitagliptin, linagliptin, INS/saxagliptin, simvastatin/sitagliptin, teneligliptin, alogliptin, melogliptin, DPP-4 inhibitor, dapagliflozin/saxagliptin, begelomab, vildagliptin, INS/linagliptin, empagliflozin/linagliptin	1803	0.401
DPT	dermatopontin	Extracellular Space	other		1805	-0.503
DRG1	developmentally regulated GTP binding protein 1	Cytoplasm	enzyme		4733	1.718
DRP2	dystrophin related protein 2	Plasma Membrane	other		1821	-0.771
DSG2	desmoglein 2	Plasma Membrane	other		1829	0.595
DTNA	dystrobrevin alpha	Plasma Membrane	other		1837	-0.81
DTNB	dystrobrevin beta	Plasma Membrane	other		1838	-0.499
DTYMK	deoxythymidylate kinase	Cytoplasm	kinase		1841	0.373
DUSP2	dual specificity phosphatase 2	Nucleus	phosphatase		13537	0.389
DUSP3	dual specificity phosphatase 3	Cytoplasm	phosphatase		1845	-1.171
DUSP8	dual specificity phosphatase 8	Nucleus	phosphatase		1850	-1.148
DUT	deoxyuridine triphosphatase	Nucleus	enzyme	TAS-114	1854	-0.644
EEF1A1	eukaryotic translation elongation factor 1 alpha 1	Cytoplasm	translation regulator		1915	0.434
EEF1A2	eukaryotic translation elongation factor 1 alpha 2	Cytoplasm	translation regulator		1917	-0.542
EEF1A1P15	eukaryotic translation elongation factor 1 alpha 1 pseudogene 15	Other	other		1931	0.606
EEF1B2P3	eukaryotic translation elongation factor 1 beta 2 pseudogene 3	Other	other		1935	1.589
EIF3G	eukaryotic translation initiation factor 3 subunit G	Cytoplasm	other		9606	-0.856
EIF4E	eukaryotic translation initiation factor 4E	Cytoplasm	translation regulator	ISIS 183750	1977	0.665
ELK2BP	ETS transcription factor ELK2B, pseudogene	Other	other		9995	-0.207
ENO1	enolase 1	Cytoplasm	enzyme		24333	-0.709
ENO1P1	enolase 1 pseudogene 1	Other	other		2025	-0.371
ERP44	endoplasmic reticulum protein 44	Cytoplasm	enzyme		32588	-0.546
ESR2	estrogen receptor 2	Nucleus	ligand-dependent nuclear receptor	sulindac/tamoxifen, ethinyl estradiol/ethynodiol diacetate, raloxifene/sulindac, lasofoxifene, genistein, diethylstilbestrol, estradiol valerate, anastrozole/fulvestrant/goserelin/tamoxifen, beta-estradiol, anastrozole/fulvestrant/tamoxifen, trilostane, anastrozole/exemestane/fulvestrant/tamoxifen, goserelin/tamoxifen, exemestane/tamoxifen, ethinyl estradiol/norgestimate, 17-alpha-ethinylestradio…	2100	0.198
ETNK1	ethanolamine kinase 1	Cytoplasm	kinase		32585	-0.697
EXO1	exonuclease 1	Nucleus	enzyme		9156	3.291
EYA4	EYA transcriptional coactivator and phosphatase 4	Cytoplasm	phosphatase		1691	0.786
FABP4	fatty acid binding protein 4	Cytoplasm	transporter		16804	1.879
FADS1	fatty acid desaturase 1	Plasma Membrane	enzyme		3992	-0.885
FAM156A/FAM156B	family with sequence similarity 156 member A	Nucleus	other		29057	-0.881
FAM189A2	family with sequence similarity 189 member A2	Other	other		9413	-0.214
FBXL4	F-box and leucine rich repeat protein 4	Nucleus	other		32378	-0.28
FBXO11	F-box protein 11	Cytoplasm	enzyme		26265	-1.298
FCGR1CP	Fc fragment of IgG receptor Ic, pseudogene	Plasma Membrane	other		2211	0.456
FGF23	fibroblast growth factor 23	Extracellular Space	growth factor	burosumab	8074	-0.776
FGFR1	fibroblast growth factor receptor 1	Plasma Membrane	kinase	imatinib/sorafenib, sorafenib, selpercatinib, ASP5878, lapatinib/pazopanib, PRN1371, lenvatinib, sorafenib/sulindac/sunitinib, debio 1347, dexamethasone/lenalidomide/sorafenib, regorafenib, pazopanib, 5-azacytidine/sorafenib, SAR103168, SKI-G-801, derazantinib, orantinib, everolimus/sorafenib, sulfatinib, bortezomib/sorafenib, 3D185, erdafitinib, decitabine/sorafenib, clofarabine/cytarabine/soraf…	2260	0.903
FGR	FGR proto-oncogene, Src family tyrosine kinase	Nucleus	kinase	cetuximab/irinotecan/vemurafenib, rebastinib, binimetinib/vemurafenib, cetuximab/vemurafenib, pembrolizumab/vemurafenib, irinotecan/panitumumab/vemurafenib, cobimetinib/vemurafenib, trametinib/vemurafenib, vemurafenib, dabrafenib/trametinib/vemurafenib, crizotinib/vemurafenib, ipilimumab/vemurafenib, atezolizumab/cobimetinib/vemurafenib	2268	0.821
FHL3	four and a half LIM domains 3	Plasma Membrane	other		2275	-0.28
FKBP3	FKBP prolyl isomerase 3	Nucleus	enzyme		2287	0.674
FKBP5	FKBP prolyl isomerase 5	Nucleus	enzyme		2289	1.114
FKBP1B	FKBP prolyl isomerase 1B	Cytoplasm	enzyme		2281	0.801
FLI1	Fli-1 proto-oncogene, ETS transcription factor	Nucleus	transcription regulator		2313	0.353
FLNB	filamin B	Cytoplasm	other		2317	0.45
FLOT2	flotillin 2	Plasma Membrane	other		2319	-0.327
FMO1	flavin containing dimethylaniline monoxygenase 1	Cytoplasm	enzyme		2326	-0.617
FMO5	flavin containing dimethylaniline monoxygenase 5	Cytoplasm	enzyme		2330	-0.247
FOLH1B	folate hydrolase 1B	Cytoplasm	peptidase		2344	0.352
FOLR1	folate receptor alpha	Plasma Membrane	transporter	farletuzumab, OTL38, mirvetuximab soravtansine	2348	-0.658
FOLR3	folate receptor gamma	Extracellular Space	other		2352	-0.674
FOSB	FosB proto-oncogene, AP-1 transcription factor subunit	Nucleus	transcription regulator		2354	1.106
FOXD1	forkhead box D1	Nucleus	transcription regulator		2297	-0.303
FOXM1	forkhead box M1	Nucleus	transcription regulator		2305	0.424
FOXS1	forkhead box S1	Nucleus	transcription regulator		2307	0.545
FRAT2	FRAT regulator of WNT signaling pathway 2	Cytoplasm	other		23401	0.829
FTH1P5	ferritin heavy chain 1 pseudogene 5	Other	other		2509	1.778
FTSJ1	FtsJ RNA 2'-O-methyltransferase 1	Cytoplasm	enzyme		4408	-0.323
FURIN	furin, paired basic amino acid cleaving enzyme	Cytoplasm	peptidase	nona-D-arginine amide, hexa-D-arginine, furin inhibitor	5123	0.514
FUT5	fucosyltransferase 5	Cytoplasm	enzyme		2527	-0.711
FUT7	fucosyltransferase 7	Cytoplasm	enzyme		2529	-0.359
FZD2	frizzled class receptor 2	Plasma Membrane	G-protein coupled receptor	wnt-5a mimic hexapeptide foxy-5, vantictumab	2535	-0.237
G6PR	glucose-6-phosphatase regulator	Other	other		2541	1.094
GABRA4	gamma-aminobutyric acid type A receptor subunit alpha4	Plasma Membrane	ion channel	olanzapine, triazolam, flunitrazepam, nitrazepam, methohexital, sevoflurane, etomidate, pagoclone, butobarbital, aspirin/butalbital/caffeine, zolpidem, atropine/hyoscyamine/phenobarbital/scopolamine, phenobarbital, isoflurane, halothane, pentobarbital, barbital, acetaminophen/butalbital/caffeine/codeine, hyoscyamine/phenobarbital, desflurane, SEP 174559, amobarbital, zaleplon, pregnenolone, mepho…	2557	0.83
GARS1	glycyl-tRNA synthetase 1	Cytoplasm	enzyme		7972	5.189
GATD3A/GATD3B	glutamine amidotransferase like class 1 domain containing 3A	Cytoplasm	other		8209	0.833
GCLC	glutamate-cysteine ligase catalytic subunit	Cytoplasm	enzyme		14629	-0.204
GGA1	golgi associated, gamma adaptin ear containing, ARF binding protein 1	Cytoplasm	transporter		26088	-0.335
GJA1	gap junction protein alpha 1	Plasma Membrane	transporter		14609	-0.292
GPR171	G protein-coupled receptor 171	Plasma Membrane	G-protein coupled receptor		29909	0.231
GSDME	gasdermin E	Cytoplasm	other		1687	-0.646
GSR	glutathione-disulfide reductase	Cytoplasm	enzyme	carmustine/prednisone, carmustine	2936	-0.836
GSTA2	glutathione S-transferase alpha 2	Cytoplasm	enzyme		2939	0.773
HDAC6	histone deacetylase 6	Nucleus	transcription regulator	ricolinostat, pyroxamide, bortezomib/vorinostat, tributyrin, trametinib/vorinostat, KA2507, belinostat, vorinostat	32461	0.531
HIRA	histone cell cycle regulator	Nucleus	transcription regulator		15260	0.664
HLA-DPA1	major histocompatibility complex, class II, DP alpha 1	Plasma Membrane	transmembrane receptor		3113	-0.509
HLA-DPB1	major histocompatibility complex, class II, DP beta 1	Plasma Membrane	transmembrane receptor		3115	-0.37
HLA-DQB1	major histocompatibility complex, class II, DQ beta 1	Plasma Membrane	other		7924	0.264
HLA-DRB7	major histocompatibility complex, class II, DR beta 7 (pseudogene)	Other	other		3129	-0.741
HLA-G	major histocompatibility complex, class I, G	Plasma Membrane	other		3135	-0.743
HMGA1	high mobility group AT-hook 1	Nucleus	transcription regulator		3159	-0.511
HMGCS1	3-hydroxy-3-methylglutaryl-CoA synthase 1	Cytoplasm	enzyme		3157	-0.986
HMGN2	high mobility group nucleosomal binding domain 2	Nucleus	other		3151	0.537
HSD17B4	hydroxysteroid 17-beta dehydrogenase 4	Cytoplasm	enzyme		32582	-0.302
HSP90B2P	heat shock protein 90 beta family member 2, pseudogene	Other	other		7190	-0.288
HSPB7	heat shock protein family B (small) member 7	Cytoplasm	other		27129	0.63
HTR3B	5-hydroxytryptamine receptor 3B	Plasma Membrane	ion channel	dexamethasone/granisetron, dolasetron, ergotamine, alosetron, cisapride, granisetron, D-tubocurarine, dexamethasone/ondansetron, aprepitant/granisetron, dexamethasone/palonosetron, ondansetron, aprepitant/dexamethasone/granisetron, mirtazapine, aprepitant/dexamethasone/palonosetron, fenfluramine, aprepitant/palonosetron, palonosetron, aprepitant/ondansetron, aprepitant/dexamethasone/ondansetron	9177	0.829
IFI6	interferon alpha inducible protein 6	Cytoplasm	other		2537	-0.374
IFNG	interferon gamma	Extracellular Space	cytokine	emapalumab	25712	0.354
IGHD1OR15-1A	immunoglobulin heavy diversity 1/OR15-1A (non-functional)	Other	other		28335	-0.182
IGHD2OR15-2B	immunoglobulin heavy diversity 2/OR15-2B (non-functional)	Other	other		28332	-0.325
IGHD3-10	immunoglobulin heavy diversity 3-10	Other	other		28499	-0.313
IGHV1OR15-3	immunoglobulin heavy variable 1/OR15-3 (pseudogene)	Other	other		28323	0.349
IGHV1OR15-6	immunoglobulin heavy variable 1/OR15-6 (pseudogene)	Other	other		28320	0.619
IGHVII-28-1	immunoglobulin heavy variable (II)-28-1 (pseudogene)	Other	other		28372	0.85
IGHVIII-16-1	immunoglobulin heavy variable (III)-16-1 (pseudogene)	Other	other		28350	-0.237
IGHVIII-26-1	immunoglobulin heavy variable (III)-26-1 (pseudogene)	Other	other		28347	0.266
IGHVIII-47-1	immunoglobulin heavy variable (III)-47-1 (pseudogene)	Other	other		28344	-0.426
IGHVIII-67-3	immunoglobulin heavy variable (III)-67-3 (pseudogene)	Other	other		28341	-0.163
IGLV3-12	immunoglobulin lambda variable 3-12	Other	other		28802	1.319
IL9	interleukin 9	Extracellular Space	cytokine		3578	0.645
IL10RA	interleukin 10 receptor subunit alpha	Plasma Membrane	transmembrane receptor		3587	-0.486
IL12B	interleukin 12B	Extracellular Space	cytokine	methotrexate/ustekinumab, ustekinumab	3593	0.671
IL2RB	interleukin 2 receptor subunit beta	Plasma Membrane	transmembrane receptor	denileukin diftitox, aldesleukin, bempegaldesleukin, monoclonal antibody Mik-Beta-1, daclizumab	3602	-0.204
INHBC	inhibin subunit beta C	Extracellular Space	growth factor		3626	-0.264
INSL5	insulin like 5	Extracellular Space	other		10022	-0.47
ITGA1	integrin subunit alpha 1	Plasma Membrane	other		3672	-0.39
ITGA6	integrin subunit alpha 6	Plasma Membrane	transmembrane receptor		32275	-0.632
ITGB4	integrin subunit beta 4	Plasma Membrane	transmembrane receptor		25724	-0.451
ITGB3BP	integrin subunit beta 3 binding protein	Nucleus	other		23421	0.457
ITK	IL2 inducible T cell kinase	Cytoplasm	kinase	pazopanib, crizotinib/pazopanib, lapatinib/pazopanib	30323	0.887
ITPKB	inositol-trisphosphate 3-kinase B	Cytoplasm	kinase		32285	-0.301
ITSN2	intersectin 2	Cytoplasm	other		20403	-0.267
IVD	isovaleryl-CoA dehydrogenase	Cytoplasm	enzyme		24513	0.275
KBTBD2	kelch repeat and BTB domain containing 2	Other	other		25948	0.79
KCNE2	potassium voltage-gated channel subfamily E regulatory subunit 2	Plasma Membrane	ion channel	amiodarone, nicorandil	9992	-1.276
KCNH2	potassium voltage-gated channel subfamily H member 2	Plasma Membrane	ion channel	dofetilide, sotalol, pimozide, amiodarone, quinidine, procainamide, amitriptyline, propafenone, ibutilide, dextromethorphan/quinidine, halofantrine	4027	-0.166
KDM3A	lysine demethylase 3A	Nucleus	transcription regulator		23388	-1.331
KIF3A	kinesin family member 3A	Cytoplasm	enzyme		11127	0.364
KIF5A	kinesin family member 5A	Cytoplasm	transporter		22810	-0.257
KIFC3	kinesin family member C3	Cytoplasm	enzyme		16582	1.041
KLF4	Kruppel like factor 4	Nucleus	transcription regulator		9314	0.255
KMT2A	lysine methyltransferase 2A	Nucleus	transcription regulator	KO-539	17353	-0.415
KPTN	kaptin, actin binding protein	Plasma Membrane	other		11133	-0.274
KRT7	keratin 7	Cytoplasm	other		16690	0.292
KRT31	keratin 31	Cytoplasm	other		16660	-0.387
KRT6B	keratin 6B	Cytoplasm	other		3893	-0.262
LAMB2	laminin subunit beta 2	Extracellular Space	enzyme		3913	-0.181
LAMB4	laminin subunit beta 4	Other	other		22798	-0.402
LBP	lipopolysaccharide binding protein	Plasma Membrane	transporter		3929	-0.202
LDHAP4	lactate dehydrogenase A pseudogene 4	Other	other		3943	-0.173
LEF1	lymphoid enhancer binding factor 1	Nucleus	transcription regulator		3951	-0.313
LFNG	LFNG O-fucosylpeptide 3-beta-N-acetylglucosaminyltransferase	Cytoplasm	enzyme		30158	0.275
LGALS3	galectin 3	Extracellular Space	other	GCS-100, GR-MD-02	3958	0.189
LHFPL1	LHFPL tetraspan subfamily member 1	Other	other		10185	-0.21
LHX9	LIM homeobox 9	Nucleus	transcription regulator		16876	-0.828
LIG3	DNA ligase 3	Nucleus	enzyme		16882	-0.182
LIG4	DNA ligase 4	Nucleus	enzyme		32322	0.784
LIPG	lipase G, endothelial type	Extracellular Space	enzyme		16891	0.391
LMAN1	lectin, mannose binding 1	Cytoplasm	other		3998	0.232
LPAL1	lipoprotein(a) like 1	Other	other		4019	-0.372
LPIN2	lipin 2	Nucleus	phosphatase		9663	-0.295
LRP4	LDL receptor related protein 4	Extracellular Space	other		4038	0.369
LRP6	LDL receptor related protein 6	Plasma Membrane	transmembrane receptor		4040	-0.318
LRP8	LDL receptor related protein 8	Plasma Membrane	transmembrane receptor		7804	0.968
LRRFIP1	LRR binding FLII interacting protein 1	Cytoplasm	transcription regulator		16978	-0.675
LSAMP	limbic system associated membrane protein	Plasma Membrane	other		4045	-0.136
LTA4H	leukotriene A4 hydrolase	Cytoplasm	enzyme		16993	-0.268
LY6H	lymphocyte antigen 6 family member H	Plasma Membrane	other		4062	0.239
LYAR	Ly1 antibody reactive	Plasma Membrane	other		17089	-0.349
LYL1	LYL1 basic helix-loop-helix family member	Nucleus	transcription regulator		4066	0.154
LZTS1	leucine zipper tumor suppressor 1	Nucleus	other		11178	3.783
MAB21L1	mab-21 like 1	Nucleus	other		17116	0.504
MAD2L1	mitotic arrest deficient 2 like 1	Nucleus	other		4085	1.096
MAFG	MAF bZIP transcription factor G	Nucleus	transcription regulator		17134	-0.36
MAFK	MAF bZIP transcription factor K	Nucleus	transcription regulator		7975	4.453
MAG	myelin associated glycoprotein	Plasma Membrane	other		4099	0.515
MAGEA10-MAGEA5/MAGEA5	MAGE family member A5	Other	other		9174	0.213
MAML3	mastermind like transcriptional coactivator 3	Nucleus	transcription regulator		10292	-0.443
MANF	mesencephalic astrocyte derived neurotrophic factor	Extracellular Space	other		7873	0.696
MAP2K3	mitogen-activated protein kinase kinase 3	Cytoplasm	kinase		32257	-0.621
MAP4K1	mitogen-activated protein kinase kinase kinase kinase 1	Cytoplasm	kinase		11184	-1.259
MAPK13	mitogen-activated protein kinase 13	Cytoplasm	kinase	talmapimod	29513	3.234
MAPKAPK2	MAPK activated protein kinase 2	Nucleus	kinase	cdc25C phosphatase (211-221)	9261	0.392
MAPT	microtubule associated protein tau	Plasma Membrane	other		8152	-0.234
MC3R	melanocortin 3 receptor	Plasma Membrane	G-protein coupled receptor	bremelanotide	8203	-0.187
MCM3	minichromosome maintenance complex component 3	Nucleus	enzyme		17215	-0.244
MDFIC	MyoD family inhibitor domain containing	Nucleus	other		29969	1.742
MDH2	malate dehydrogenase 2	Cytoplasm	enzyme		4191	-0.334
MDK	midkine	Extracellular Space	growth factor		30277	1.923
ME1	malic enzyme 1	Cytoplasm	enzyme		4199	-0.437
MECOM	MDS1 and EVI1 complex locus	Nucleus	transcription regulator		17251	0.546
MED12	mediator complex subunit 12	Nucleus	transcription regulator		9968	-0.271
MED14	mediator complex subunit 14	Nucleus	transcription regulator		9282	0.741
MEP1A	meprin A subunit alpha	Plasma Membrane	peptidase		17287	-0.474
METTL1	methyltransferase like 1	Nucleus	enzyme		17299	-0.227
MFAP3L	microfibril associated protein 3 like	Nucleus	other		9848	-0.198
MGLL	monoglyceride lipase	Plasma Membrane	enzyme		11343	-0.3
MKNK2	MAPK interacting serine/threonine kinase 2	Cytoplasm	kinase	ETC-1907206, tomivosertib	17347	-0.466
MMP10	matrix metallopeptidase 10	Extracellular Space	peptidase	marimastat	4319	-0.357
MN1	MN1 proto-oncogene, transcriptional regulator	Nucleus	other		17419	-0.43
MSH2	mutS homolog 2	Nucleus	enzyme		4436	-0.341
MSL3	MSL complex subunit 3	Nucleus	transcription regulator		17692	0.88
MSN	moesin	Plasma Membrane	other		4478	0.828
MSRA	methionine sulfoxide reductase A	Cytoplasm	enzyme		4482	2.065
MST1L	macrophage stimulating 1 like	Other	other		11204	-0.879
MST1P2	macrophage stimulating 1 pseudogene 2	Other	other		11210	-1.49
MSX1	msh homeobox 1	Nucleus	transcription regulator		17701	0.458
MT1A	metallothionein 1A	Cytoplasm	other		4489	0.444
MT1CP	metallothionein 1C, pseudogene	Other	other		4491	1.02
MT2A	metallothionein 2A	Cytoplasm	other		4502	-1.123
MTA2	metastasis associated 1 family member 2	Nucleus	transcription regulator		9219	-0.197
MTERF1	mitochondrial transcription termination factor 1	Cytoplasm	transcription regulator		7978	2.452
MTMR10	myotubularin related protein 10	Cytoplasm	other		32408	-0.233
MTR	5-methyltetrahydrofolate-homocysteine methyltransferase	Cytoplasm	enzyme	mecobalamin, hydroxocobalamin, cyanocobalamin	17774	0.781
MTTP	microsomal triglyceride transfer protein	Cytoplasm	transporter	hesperetin, lomitapide	4547	2.965
MUC12	mucin 12, cell surface associated	Cytoplasm	other		10070	0.401
MYCL	MYCL proto-oncogene, bHLH transcription factor	Nucleus	transcription regulator		16918	-0.37
MYLPF	myosin light chain, phosphorylatable, fast skeletal muscle	Cytoplasm	other		29972	1.384
NAIP	NLR family apoptosis inhibitory protein	Cytoplasm	other		17948	-0.445
NCF4	neutrophil cytosolic factor 4	Cytoplasm	enzyme		4689	-1
NDP	norrin cystine knot growth factor NDP	Extracellular Space	growth factor		4693	-0.623
NIPSNAP2	nipsnap homolog 2	Plasma Membrane	other		32573	-0.437
NMI	N-myc and STAT interactor	Cytoplasm	transcription regulator		9111	0.711
NODAL	nodal growth differentiation factor	Extracellular Space	growth factor		18119	-0.19
NOVA1	NOVA alternative splicing regulator 1	Nucleus	other		4857	-0.716
NR2C1	nuclear receptor subfamily 2 group C member 1	Nucleus	transcription regulator		7181	0.279
NR4A2	nuclear receptor subfamily 4 group A member 2	Nucleus	ligand-dependent nuclear receptor		18227	-0.385
NRG2	neuregulin 2	Extracellular Space	growth factor		18182	0.337
NRTN	neurturin	Extracellular Space	growth factor		18188	1.535
NTF4	neurotrophin 4	Extracellular Space	growth factor		4909	-0.35
NTF6B	neurotrophin 6 beta (pseudogene)	Other	other		4911	0.219
NUP42	nucleoporin 42	Nucleus	transporter		11097	-0.279
NUP88	nucleoporin 88	Nucleus	transporter		19069	0.628
NXPH1	neurexophilin 1	Extracellular Space	other		30010	1.722
OMG	oligodendrocyte myelin glycoprotein	Plasma Membrane	G-protein coupled receptor		4974	-0.901
OPRK1	opioid receptor kappa 1	Plasma Membrane	G-protein coupled receptor	aspirin/caffeine/propoxyphene, etorphine, nalmefene, morphine, hydromorphone, acetaminophen/propoxyphene, propoxyphene, naltrexone, naltrexone/oxycodone, codeine/pseudoephedrine/triprolidine, pentazocine, buprenorphine/naloxone, acetaminophen/butalbital/caffeine/codeine, codeine, naloxone/oxycodone, naldemedine, brompheniramine/codeine/phenylpropanolamine, bupropion/naltrexone, oxycodone, butorph…	4986	-0.278
OTX2	orthodenticle homeobox 2	Nucleus	transcription regulator		18424	-2.194
OXA1L	OXA1L mitochondrial inner membrane protein	Cytoplasm	enzyme		5018	-0.392
P2RY4	pyrimidinergic receptor P2Y4	Plasma Membrane	G-protein coupled receptor		5030	-0.193
P4HA1	prolyl 4-hydroxylase subunit alpha 1	Cytoplasm	enzyme		18451	0.425
PADI4	peptidyl arginine deiminase 4	Cytoplasm	enzyme		29512	1.619
PAX7	paired box 7	Nucleus	transcription regulator		30588	-0.459
PAX8	paired box 8	Nucleus	transcription regulator		7849	-0.162
PBX1	PBX homeobox 1	Nucleus	transcription regulator		32567	-0.445
PCDHA14	protocadherin alpha 14 pseudogene	Other	other		26307	1.922
PCSK2	proprotein convertase subtilisin/kexin type 2	Extracellular Space	peptidase		25121	-0.364
PCSK5	proprotein convertase subtilisin/kexin type 5	Extracellular Space	peptidase		5125	1.048
PCSK7	proprotein convertase subtilisin/kexin type 7	Cytoplasm	peptidase		9159	0.972
PDCD5	programmed cell death 5	Nucleus	other		9141	-0.766
PDE1C	phosphodiesterase 1C	Cytoplasm	enzyme		5137	-0.181
PDE6H	phosphodiesterase 6H	Cytoplasm	enzyme		5149	-0.206
PDGFRL	platelet derived growth factor receptor like	Plasma Membrane	kinase		5157	-0.472
PDHX	pyruvate dehydrogenase complex component X	Cytoplasm	enzyme		8050	-0.318
PDYN	prodynorphin	Extracellular Space	transporter		5173	-0.548
PDZRN4	PDZ domain containing ring finger 4	Other	other		29951	0.723
PFKM	phosphofructokinase, muscle	Cytoplasm	kinase		5215	0.377
PGLYRP1	peptidoglycan recognition protein 1	Plasma Membrane	transmembrane receptor		21946	0.34
PHLDA2	pleckstrin homology like domain family A member 2	Cytoplasm	other		7262	-0.22
PIAS2	protein inhibitor of activated STAT 2	Nucleus	transcription regulator		9063	-0.22
PIK3CA	phosphatidylinositol-4,5-bisphosphate 3-kinase catalytic subunit alpha	Cytoplasm	kinase	alpelisib/fulvestrant, PWT33597, AZD8835, taselisib, bimiralisib, copanlisib, alpelisib, dactolisib, PKI-179, serabelisib, BAY1082439, pilaralisib, PX-866, SF 1126, pictilisib, CLR457, buparlisib, alpelisib/trastuzumab emtansine, GDC-0077	18706	-0.421
PIN4	peptidylprolyl cis/trans isomerase, NIMA-interacting 4	Nucleus	enzyme		22804	-0.585
PLAAT3	phospholipase A and acyltransferase 3	Nucleus	enzyme		11145	-0.271
PLCH2	phospholipase C eta 2	Cytoplasm	enzyme		9651	0.421
PLCL2	phospholipase C like 2	Cytoplasm	enzyme		29868	0.179
PLEKHO1	pleckstrin homology domain containing O1	Plasma Membrane	other		16482	-0.22
PMCHL2	pro-melanin concentrating hormone like 2 (pseudogene)	Other	other		5370	-1.125
PMP22	peripheral myelin protein 22	Plasma Membrane	other		1248	0.388
PMS1	PMS1 homolog 1, mismatch repair system component	Nucleus	enzyme		5378	-0.445
PNMA3	PNMA family member 3	Extracellular Space	other		29944	0.244
POLI	DNA polymerase iota	Nucleus	enzyme		11201	-1.269
POLRMT	RNA polymerase mitochondrial	Cytoplasm	enzyme		5442	2.104
POP1	POP1 homolog, ribonuclease P/MRP subunit	Nucleus	enzyme		10940	0.285
PORCN	porcupine O-acyltransferase	Cytoplasm	enzyme	CGX1321, ETC-1922159, LGK-974	1724	1.042
POU2AF1	POU class 2 homeobox associating factor 1	Nucleus	transcription regulator		5450	-0.614
PPIF	peptidylprolyl isomerase F	Cytoplasm	enzyme		32595	-0.591
PPM1F	protein phosphatase, Mg2+/Mn2+ dependent 1F	Cytoplasm	phosphatase		9647	0.252
PPP2CB	protein phosphatase 2 catalytic subunit beta	Cytoplasm	phosphatase		5516	0.303
PPP5C	protein phosphatase 5 catalytic subunit	Nucleus	phosphatase		5536	-0.834
PREB	prolactin regulatory element binding	Nucleus	transcription regulator		10113	-0.298
PRKAG2	protein kinase AMP-activated non-catalytic subunit gamma 2	Cytoplasm	kinase		7981	1.543
PRKAR2A	protein kinase cAMP-dependent type II regulatory subunit alpha	Cytoplasm	kinase		5576	0.708
PRKY	protein kinase Y-linked (pseudogene)	Other	other		5616	-0.333
PRPF8	pre-mRNA processing factor 8	Nucleus	other		10594	0.579
PTCH1	patched 1	Plasma Membrane	transmembrane receptor		17290	0.315
PURG	purine rich element binding protein G	Other	other		29942	1.907
PYGB	glycogen phosphorylase B	Cytoplasm	enzyme		25739	0.277
RAD17P1	RAD17 pseudogene 1	Other	other		9207	-0.383
RANBP6	RAN binding protein 6	Cytoplasm	other		26953	-0.283
RB1CC1	RB1 inducible coiled-coil 1	Nucleus	other		9821	-0.357
RBMXL2	RBMX like 2	Nucleus	other		27288	-0.251
RCL1	RNA terminal phosphate cyclase like 1	Nucleus	enzyme		32338	0.222
RECQL4	RecQ like helicase 4	Nucleus	enzyme		9401	-0.368
REG1B	regenerating family member 1 beta	Extracellular Space	other		19693	1.013
RELN	reelin	Extracellular Space	peptidase		29137	-0.378
RERE	arginine-glutamic acid dipeptide repeats	Nucleus	transcription regulator		473	0.551
REV3L	REV3 like, DNA directed polymerase zeta catalytic subunit	Nucleus	enzyme		7807	1.661
RFC5	replication factor C subunit 5	Nucleus	enzyme		19690	-0.292
RHOG	ras homolog family member G	Cytoplasm	enzyme		391	1.56
RHPN2	rhophilin Rho GTPase binding protein 2	Cytoplasm	other		32531	-0.188
ROR1	receptor tyrosine kinase like orphan receptor 1	Plasma Membrane	kinase	cirmtuzumab, VLS-101	26563	0.377
RPGRIP1L	RPGRIP1 like	Cytoplasm	other		23322	-0.615
RPL8	ribosomal protein L8	Cytoplasm	other		6132	0.171
RPL18A	ribosomal protein L18a	Cytoplasm	other		6142	0.233
RPL36AL	ribosomal protein L36a like	Cytoplasm	other		6166	-0.369
RPL41P5	ribosomal protein L41 pseudogene 5	Other	other		6172	-0.196
RPL7A	ribosomal protein L7a	Cytoplasm	other		6130	-0.421
RPS12	ribosomal protein S12	Cytoplasm	other	neomycin	6206	-0.32
RPS20	ribosomal protein S20	Cytoplasm	other		6224	-0.185
RPS23	ribosomal protein S23	Cytoplasm	translation regulator		6228	-0.361
RPS28	ribosomal protein S28	Cytoplasm	other		6234	-0.166
RPS6KA3	ribosomal protein S6 kinase A3	Cytoplasm	kinase	PMD-026	1210	0.318
RYKP1	RYK pseudogene 1	Other	other		6260	-0.337
S100A11P1	S100 calcium binding protein A11 pseudogene 1	Other	other		30013	1.205
SCARB1	scavenger receptor class B member 1	Plasma Membrane	transporter		25073	0.319
SCN2A	sodium voltage-gated channel alpha subunit 2	Plasma Membrane	ion channel	riluzole, zonisamide	32619	3.088
SCX	scleraxis bHLH transcription factor	Nucleus	transcription regulator		20289	-0.37
SEC22C	SEC22 homolog C, vesicle trafficking protein	Cytoplasm	other		9117	-0.22
SEPHS1	selenophosphate synthetase 1	Other	enzyme		22929	-0.314
SERPINA1	serpin family A member 1	Extracellular Space	other		11301	-0.402
SF3A3	splicing factor 3a subunit 3	Nucleus	other		10946	-0.224
SH2D1A	SH2 domain containing 1A	Cytoplasm	other		4068	0.278
SHROOM2P1	shroom family member 2 pseudogene 1	Other	other		10031	-0.286
SIM1	SIM bHLH transcription factor 1	Nucleus	transcription regulator		20464	0.878
SIRPA	signal regulatory protein alpha	Plasma Membrane	phosphatase	BI 765063, CC-95251	8194	-0.18
SLC17A5	solute carrier family 17 member 5	Plasma Membrane	transporter		32263	1.05
SLC1A5	solute carrier family 1 member 5	Plasma Membrane	transporter		4075	-0.239
SLC22A14	solute carrier family 22 member 14	Plasma Membrane	transporter		9389	0.228
SLC22A23	solute carrier family 22 member 23	Other	transporter		25947	1.194
SLC25A46	solute carrier family 25 member 46	Cytoplasm	other		32564	-0.361
SLC28A2	solute carrier family 28 member 2	Plasma Membrane	transporter		9153	-0.311
SLC31A2	solute carrier family 31 member 2	Plasma Membrane	transporter		1318	-0.362
SLC35A2	solute carrier family 35 member A2	Cytoplasm	enzyme		7355	0.387
SLC37A4	solute carrier family 37 member 4	Cytoplasm	transporter		2545	-0.581
SLC4A1	solute carrier family 4 member 1 (Diego blood group)	Plasma Membrane	transporter		8158	-0.338
SLC6A14	solute carrier family 6 member 14	Plasma Membrane	transporter		11254	-0.544
SMAD6	SMAD family member 6	Nucleus	transcription regulator		4091	1.259
SMAD9	SMAD family member 9	Nucleus	transcription regulator		4093	0.308
SNORD20	small nucleolar RNA, C/D box 20	Other	other		6082	-0.166
SORBS1	sorbin and SH3 domain containing 1	Plasma Membrane	other		10580	1.373
SORBS3	sorbin and SH3 domain containing 3	Cytoplasm	other		10174	-0.385
SRPK2	SRSF protein kinase 2	Nucleus	kinase		20817	-0.304
ST8SIA2	ST8 alpha-N-acetyl-neuraminide alpha-2,8-sialyltransferase 2	Cytoplasm	enzyme		8128	-0.356
ST8SIA3	ST8 alpha-N-acetyl-neuraminide alpha-2,8-sialyltransferase 3	Cytoplasm	enzyme		20451	0.788
STAG1	stromal antigen 1	Nucleus	other		10274	-0.204
STT3A	STT3 oligosaccharyltransferase complex catalytic subunit A	Plasma Membrane	enzyme		8071	-0.214
SUPT16H	SPT16 homolog, facilitates chromatin remodeling subunit	Nucleus	transcription regulator		11198	3.879
SYN2	synapsin II	Plasma Membrane	other		29179	-0.784
SYN3	synapsin III	Plasma Membrane	other		8224	-0.183
SYNGR2	synaptogyrin 2	Cytoplasm	other		9144	0.302
SYT7	synaptotagmin 7	Cytoplasm	transporter		9066	0.542
TACSTD2	tumor associated calcium signal transducer 2	Plasma Membrane	other	PF-06664178, sacituzumab govitecan, SKB264, datopotamab deruxtecan	4070	0.284
TANGO2	transport and golgi organization 2 homolog	Cytoplasm	other		32319	0.307
TAT	tyrosine aminotransferase	Cytoplasm	enzyme		32381	1.062
TBX5	T-box transcription factor 5	Nucleus	transcription regulator		30073	0.202
TBX21	T-box transcription factor 21	Nucleus	transcription regulator		30009	1.401
TCF3	transcription factor 3	Nucleus	transcription regulator		6929	-0.882
TCF19	transcription factor 19	Nucleus	transcription regulator		6941	-0.345
TCIRG1	T cell immune regulator 1, ATPase H+ transporting V0 subunit a3	Plasma Membrane	enzyme		8059	-0.778
TCL1B	T cell leukemia/lymphoma 1B	Other	other		9623	0.275
TCP11L1	t-complex 11 like 1	Cytoplasm	other		31520	0.433
TCTE1	t-complex-associated-testis-expressed 1	Other	other		6989	-0.726
TECTA	tectorin alpha	Extracellular Space	enzyme		7007	-0.351
TERF2	telomeric repeat binding factor 2	Nucleus	transcription regulator		7014	-0.244
TFEB	transcription factor EB	Nucleus	transcription regulator		7942	-0.298
TGFB3	transforming growth factor beta 3	Extracellular Space	growth factor	fresolimumab, AVID200	7043	-0.288
TGM2	transglutaminase 2	Cytoplasm	enzyme		7052	0.457
THOP1	thimet oligopeptidase 1	Cytoplasm	peptidase		7064	-0.426
THRA	thyroid hormone receptor alpha	Nucleus	ligand-dependent nuclear receptor	dextrothyroxine, amiodarone, levothyroxine/l-triiodothyronine, denosumab/levothyroxine, L-triiodothyronine, 3,5-diiodothyropropionic acid, levothyroxine	7067	0.252
TIMM9	translocase of inner mitochondrial membrane 9	Cytoplasm	transporter		32294	-0.79
TIMM13	translocase of inner mitochondrial membrane 13	Cytoplasm	transporter		26518	-0.505
TIMP1	TIMP metallopeptidase inhibitor 1	Extracellular Space	cytokine		7076	-0.283
TLCD3B	TLC domain containing 3B	Cytoplasm	enzyme		31965	-0.426
TLK2	tousled like kinase 2	Cytoplasm	kinase		11011	0.194
TLN1	talin 1	Plasma Membrane	other		7094	0.369
TMA16	translation machinery associated 16 homolog	Nucleus	other		32440	-0.279
TMEM30A	transmembrane protein 30A	Cytoplasm	transporter		32615	-0.285
TNFRSF1A	TNF receptor superfamily member 1A	Plasma Membrane	transmembrane receptor	GSK2862277	8077	-0.466
TNFSF4	TNF superfamily member 4	Extracellular Space	cytokine		7292	-0.334
TNNT3	troponin T3, fast skeletal type	Cytoplasm	other		8044	0.981
TOP1	DNA topoisomerase I	Nucleus	enzyme	bevacizumab/irinotecan/oxaliplatin, SN-38, bevacizumab/paclitaxel/topotecan, delimotecan, belotecan, bevacizumab/irinotecan, 5-fluorouracil/irinotecan/oxaliplatin, capecitabine/cetuximab/irinotecan, BAY 56-3722, cyclophosphamide/topotecan, capecitabine/irinotecan/oxaliplatin, cyclophosphamide/temozolomide/topotecan, cetuximab/gimeracil/irinotecan/oxonic acid/tegafur, Genz-644282, edotecarin, IDEC…	32458	-0.338
TPH1	tryptophan hydroxylase 1	Nucleus	enzyme	5,6,7,8-tetrahydrobiopterin, telotristat ethyl, telotristat	7166	0.195
TPR	translocated promoter region, nuclear basket protein	Nucleus	other		7175	-0.216
TPST2	tyrosylprotein sulfotransferase 2	Cytoplasm	enzyme		14833	0.144
TRAV22	T cell receptor alpha variable 22	Other	other		28661	-0.181
TRAV25	T cell receptor alpha variable 25	Other	other		28658	-0.302
TRDV2	T cell receptor delta variable 2	Plasma Membrane	other		28517	0.258
TRE-TTC3-1	tRNA-Glu (anticodon TTC) 3-1	Other	other		7193	-0.384
TREH	trehalase	Plasma Membrane	enzyme		11181	-0.825
TRU-TCA1-1	tRNA-SeC (anticodon TCA) 1-1	Cytoplasm	other		22069	0.724
TSC2	TSC complex subunit 2	Cytoplasm	other		22084	1.404
TSHZ1	teashirt zinc finger homeobox 1	Nucleus	transcription regulator		10194	0.888
TUB	TUB bipartite transcription factor	Cytoplasm	transcription regulator		22141	0.43
TUSC2	tumor suppressor 2, mitochondrial calcium regulator	Nucleus	other		11334	-0.439
TWIST1	twist family bHLH transcription factor 1	Nucleus	transcription regulator		57	0.184
U2AF2	U2 small nuclear RNA auxiliary factor 2	Nucleus	other		32602	-0.197
UBL3	ubiquitin like 3	Cytoplasm	other		5412	-0.522
UCN	urocortin	Extracellular Space	other		7349	-0.203
UPK3A	uroplakin 3A	Cytoplasm	other		7380	1.658
VAPB	VAMP associated protein B and C	Plasma Membrane	other		9216	-0.273
VDAC1P4	voltage dependent anion channel 1 pseudogene 4	Other	other		7418	1.064
VEGFC	vascular endothelial growth factor C	Extracellular Space	growth factor	VGX-100	7424	1.372
VPS26B	VPS26, retromer complex component B	Cytoplasm	transporter		31144	-0.352
WAS	WASP actin nucleation promoting factor	Cytoplasm	other		7061	0.181
WNT8A	Wnt family member 8A	Extracellular Space	other		30122	0.741
XCL1	X-C motif chemokine ligand 1	Extracellular Space	cytokine		7822	-0.271
XG	Xg glycoprotein (Xg blood group)	Plasma Membrane	other		7499	0.971
YKT6	YKT6 v-SNARE homolog	Cytoplasm	enzyme		31706	0.2
ZKSCAN7	zinc finger with KRAB and SCAN domains 7	Nucleus	transcription regulator		7720	0.691
ZMYM2	zinc finger MYM-type containing 2	Nucleus	transcription regulator		7750	0.397
ZMYM6	zinc finger MYM-type containing 6	Nucleus	other		9204	-0.241
ZNF12	zinc finger protein 12	Nucleus	transcription regulator		7559	-0.433
ZNF24	zinc finger protein 24	Nucleus	transcription regulator		7744	-0.361
ZNF32	zinc finger protein 32	Nucleus	transcription regulator		7580	-0.483
ZNF41	zinc finger protein 41	Nucleus	transcription regulator		7592	-0.295
ZNF84	zinc finger protein 84	Nucleus	transcription regulator		7637	-0.197
ZNF93	zinc finger protein 93	Nucleus	transcription regulator		7646	-0.161
ZNF275	zinc finger protein 275	Nucleus	transcription regulator		27597	-0.596
ZNF292	zinc finger protein 292	Nucleus	transcription regulator		22663	-0.219
ZNF462	zinc finger protein 462	Nucleus	transcription regulator		14878	-0.26
ZNF629	zinc finger protein 629	Nucleus	transcription regulator		7616	-0.18
ZNF664	zinc finger protein 664	Nucleus	transcription regulator		7729	-0.257
ZNF29P	zinc finger protein 29, pseudogene	Other	other		7577	0.205
ZNF75BP	zinc finger protein 75B, pseudogene	Other	other		7628	-0.341
ZP2	zona pellucida glycoprotein 2	Extracellular Space	other		7783	0.236

## Sheet: Pso
Symbol	Entrez Gene Name	Location	Family	Drug(s)	Entrez Gene	Expr Log Ratio
3830403N18Rik/Xlr	X-linked lymphocyte-regulated	Other	other		22441	-1.927
A2MP1	alpha-2-macroglobulin pseudogene 1	Other	other		3	0.718
AANAT	aralkylamine N-acetyltransferase	Cytoplasm	enzyme		11298	0.647
ABAT	4-aminobutyrate aminotransferase	Cytoplasm	enzyme	vigabatrin, theophylline/tretinoin/valproic acid, valproic acid	18	0.634
ABCA2	ATP binding cassette subfamily A member 2	Plasma Membrane	transporter		20	-0.403
ABCA5	ATP binding cassette subfamily A member 5	Plasma Membrane	transporter		23461	0.507
ABCA7	ATP binding cassette subfamily A member 7	Plasma Membrane	transporter		10347	-0.475
ABCB8	ATP binding cassette subfamily B member 8	Cytoplasm	transporter		32208	-0.697
ACADS	acyl-CoA dehydrogenase short chain	Cytoplasm	enzyme		35	-0.664
ACADVL	acyl-CoA dehydrogenase very long chain	Cytoplasm	enzyme		37	-0.511
ACLY	ATP citrate lyase	Cytoplasm	enzyme	ezetimibe/8-hydroxy-2,2,14,14-tetramethyl-pentadecanedioic acid, bempedoic acid	47	-0.549
ACP3	acid phosphatase 3	Extracellular Space	phosphatase		55	0.8
ACR	acrosin	Extracellular Space	peptidase		49	0.632
ACTB	actin beta	Cytoplasm	other		11476	0.365
ACTBP1	ACTB pseudogene 1	Other	other		61	-0.465
ACTG1	actin gamma 1	Cytoplasm	other		71	0.236
ACTG1P1	actin gamma 1 pseudogene 1	Other	other		73	-0.675
ACTN1	actinin alpha 1	Cytoplasm	transcription regulator		87	1.09
ACTN3	actinin alpha 3 (gene/pseudogene)	Plasma Membrane	other		89	-0.439
ACTN4	actinin alpha 4	Cytoplasm	transcription regulator		81	-0.201
ACYP1	acylphosphatase 1	Cytoplasm	enzyme		97	-0.376
ADAM10	ADAM metallopeptidase domain 10	Plasma Membrane	peptidase		102	-0.201
ADAM11	ADAM metallopeptidase domain 11	Plasma Membrane	peptidase		32561	-0.194
ADARB2	adenosine deaminase RNA specific B2 (inactive)	Nucleus	enzyme		105	-0.252
ADD1	adducin 1	Cytoplasm	other		118	0.843
ADD3	adducin 3	Cytoplasm	other		120	0.62
ADGRV1	adhesion G protein-coupled receptor V1	Plasma Membrane	G-protein coupled receptor		7400	-1.198
ADH5	alcohol dehydrogenase 5 (class III), chi polypeptide	Cytoplasm	enzyme		128	1.309
ADH1C	alcohol dehydrogenase 1C (class I), gamma polypeptide	Cytoplasm	enzyme	fomepizole	126	0.188
ADORA2B	adenosine A2b receptor	Plasma Membrane	G-protein coupled receptor	aspirin/caffeine/propoxyphene, aspirin/caffeine/orphenadrine, theophylline, acetaminophen/caffeine/dihydrocodeine, aspirin/butalbital/caffeine, aspirin/caffeine/dihydrocodeine, acetaminophen/aspirin/caffeine, enprofylline, acetaminophen/butalbital/caffeine/codeine, acetaminophen/butalbital/caffeine, aspirin/butalbital/caffeine/codeine, etrumadenant, PBF-1129, theophylline/tretinoin/valproic acid,…	136	-0.274
ADRA1B	adrenoceptor alpha 1B	Plasma Membrane	G-protein coupled receptor	chlorpheniramine/methscopolamine/phenylephrine, apraclonidine, epinephrine/lidocaine, azatadine/pseudoephedrine, dobutamine, terazosine, quinidine, doxazosin, brexpiprazole, dihydroergotamine, guanethidine, tolazoline, brompheniramine/codeine/phenylpropanolamine, chlorpheniramine/ibuprofen/pseudoephedrine, loratadine/pseudoephedrine, brimonidine, dipivefrin, guanadrel, chlorpheniramine/phenylephr…	147	0.315
AFDN	afadin, adherens junction formation factor	Nucleus	other		4301	-0.345
AGPAT1	1-acylglycerol-3-phosphate O-acyltransferase 1	Cytoplasm	enzyme		32230	0.331
AGRP	agouti related neuropeptide	Extracellular Space	other		181	-0.896
AHR	aryl hydrocarbon receptor	Nucleus	ligand-dependent nuclear receptor	KYN-175, BAY2416964	196	0.509
AIMP1	aminoacyl tRNA synthetase complex interacting multifunctional protein 1	Extracellular Space	cytokine		9255	-0.288
AKAP17A	A-kinase anchoring protein 17A	Nucleus	other		8227	0.904
AKT1	AKT serine/threonine kinase 1	Cytoplasm	kinase	MK2206, capivasertib, triciribine, miransertib, triciribine phosphate, uprosertib, LY2780301, GSK690693, enzastaurin, ipatasertib, ARQ 751, perifosine, MPT0E028, BAY1125976, archexin	207	-0.169
ALDH3A2	aldehyde dehydrogenase 3 family member A2	Cytoplasm	enzyme		224	0.251
ALDH5A1	aldehyde dehydrogenase 5 family member A1	Cytoplasm	enzyme	theophylline/tretinoin/valproic acid, valproic acid	7915	1.217
ALDH7A1P3	aldehyde dehydrogenase 7 family member A1 pseudogene 3	Other	other		543	1.691
ALDOC	aldolase, fructose-bisphosphate C	Cytoplasm	enzyme		230	0.804
ALG14	ALG14 UDP-N-acetylglucosaminyltransferase subunit	Cytoplasm	enzyme		32479	-0.631
ALPL	alkaline phosphatase, biomineralization associated	Plasma Membrane	phosphatase	zinc sulfate	249	0.467
ALX3	ALX homeobox 3	Nucleus	transcription regulator		257	0.713
AMD1	adenosylmethionine decarboxylase 1	Cytoplasm	enzyme		262	-0.339
AMPD1	adenosine monophosphate deaminase 1	Cytoplasm	enzyme		270	0.406
AMPD2	adenosine monophosphate deaminase 2	Cytoplasm	enzyme		32352	-0.347
AMPD3	adenosine monophosphate deaminase 3	Cytoplasm	enzyme		272	0.484
AMYP1	amylase alpha pseudogene 1	Other	other		281	1.22
ANAPC1	anaphase promoting complex subunit 1	Nucleus	other		32473	-0.814
ANGPTL7	angiopoietin like 7	Extracellular Space	other		10218	-0.58
ANXA1	annexin A1	Plasma Membrane	enzyme	dasatinib/hydrocortisone, hydrocortisone, hydrocortisone/mitoxantrone, cytarabine/hydrocortisone/methotrexate, hydrocortisone/imatinib, hydrocortisone/prednisone, acyclovir/hydrocortisone	301	0.667
AP2B1	adaptor related protein complex 2 subunit beta 1	Plasma Membrane	transporter		163	0.286
AP4S1	adaptor related protein complex 4 subunit sigma 1	Cytoplasm	other		11154	0.215
APIP	APAF1 interacting protein	Cytoplasm	enzyme		32334	-0.177
APLP1	amyloid beta precursor like protein 1	Extracellular Space	other		333	1.12
APOD	apolipoprotein D	Extracellular Space	transporter		11815	0.417
APOE	apolipoprotein E	Extracellular Space	transporter		99	0.539
AQP4	aquaporin 4	Plasma Membrane	transporter		361	-0.786
AQP7	aquaporin 7	Plasma Membrane	transporter		365	-0.484
ARHGAP25	Rho GTPase activating protein 25	Cytoplasm	other		9938	-0.665
ARHGAP26	Rho GTPase activating protein 26	Cytoplasm	other		32522	-0.454
ARHGEF1	Rho guanine nucleotide exchange factor 1	Cytoplasm	other		9138	0.981
ARHGEF5	Rho guanine nucleotide exchange factor 5	Cytoplasm	other		7984	0.693
Art2b	ADP-ribosyltransferase 2b	Plasma Membrane	enzyme		11872	1.039
ASIC1	acid sensing ion channel subunit 1	Plasma Membrane	ion channel	diclofenac/omeprazole, amiloride, diclofenac/misoprostol, diclofenac, amiloride/hydrochlorothiazide	11419	-0.821
ASIP	agouti signaling protein	Extracellular Space	other		11286	0.874
ASLP1	argininosuccinate lyase pseudogene 1	Other	other		436	-0.308
ASS1P6	argininosuccinate synthetase 1 pseudogene 6	Other	other		451	-0.344
ASS1P8	argininosuccinate synthetase 1 pseudogene 8	Other	other		453	0.249
ATP13A2	ATPase cation transporting 13A2	Cytoplasm	transporter		23400	1.612
ATP1B4	ATPase Na+/K+ transporting family member beta 4	Plasma Membrane	transporter		23439	-0.734
ATP2A3	ATPase sarcoplasmic/endoplasmic reticulum Ca2+ transporting 3	Cytoplasm	transporter		489	1.787
ATP5F1AP1	ATP synthase F1 subunit alpha pseudogene 1	Other	other		503	-0.245
ATP5F1B	ATP synthase F1 subunit beta	Cytoplasm	transporter		506	-0.272
ATP6V0A2	ATPase H+ transporting V0 subunit a2	Cytoplasm	transporter		21871	-0.417
ATP7A	ATPase copper transporting alpha	Plasma Membrane	transporter		538	0.992
ATP7B	ATPase copper transporting beta	Cytoplasm	transporter		540	0.287
AUH	AU RNA binding methylglutaconyl-CoA hydratase	Cytoplasm	enzyme		549	-0.208
AUP1	AUP1 lipid droplet regulating VLDL assembly factor	Cytoplasm	other		550	-0.277
AVPR1A	arginine vasopressin receptor 1A	Plasma Membrane	G-protein coupled receptor	AVP, SRX246, conivaptan, lypressin, pecavaptan	25107	0.765
AXL	AXL receptor tyrosine kinase	Plasma Membrane	kinase	gilteritinib, bosutinib/rituximab, cabozantinib/nivolumab, cabozantinib/crizotinib, INCB081776, bosutinib/ponatinib, bosutinib, cabozantinib, humax-AXL-ADC, DS-1205c, bosutinib/imatinib, ADCT-601, BPI-9016M, cabozantinib/erlotinib, ningetinib, TP-0903, ONO-7475, sitravatinib, SKI-G-801, bemcentinib, cabozantinib/tyrosine kinase inhibitor, RXDX-106, BA3011	558	-0.219
B4GAT1	beta-1,4-glucuronyltransferase 1	Cytoplasm	enzyme		11041	0.815
BAG1	BAG cochaperone 1	Cytoplasm	other		573	-0.227
BAX	BCL2 associated X, apoptosis regulator	Cytoplasm	transporter		581	-0.439
BBOX1	gamma-butyrobetaine hydroxylase 1	Cytoplasm	enzyme		32399	-0.246
BBS5	Bardet-Biedl syndrome 5	Cytoplasm	other		428	0.453
BCAT2	branched chain amino acid transaminase 2	Cytoplasm	enzyme		587	0.422
BIN1	bridging integrator 1	Nucleus	other		274	0.372
BMP6	bone morphogenetic protein 6	Extracellular Space	growth factor		7427	0.182
BNIP3L	BCL2 interacting protein 3 like	Cytoplasm	other		510	0.458
BSN	bassoon presynaptic cytomatrix protein	Plasma Membrane	other		7774	0.597
BTG2	BTG anti-proliferation factor 2	Nucleus	transcription regulator		30079	0.648
BZW1	basic leucine zipper and W2 domains 1	Cytoplasm	translation regulator		9689	-0.816
C1R	complement C1r	Extracellular Space	peptidase	SERPING1	715	-0.529
CA5B	carbonic anhydrase 5B	Cytoplasm	enzyme	hydrochlorothiazide, trichloromethiazide, benzthiazide, sulfacetamide, topiramate, chlorothiazide, acetazolamide, chlorthalidone, methazolamide	11238	0.473
CABP5	calcium binding protein 5	Cytoplasm	other		29865	-0.39
CANX	calnexin	Cytoplasm	other		32620	0.641
CAPN2	calpain 2	Cytoplasm	peptidase	alicapistat, BLD-2660	824	0.383
CAPNS1	calpain small subunit 1	Cytoplasm	peptidase		826	1.711
CBY1	chibby family member 1, beta catenin antagonist	Cytoplasm	other		25776	-1.066
CCR5	C-C motif chemokine receptor 5 (gene/pseudogene)	Plasma Membrane	G-protein coupled receptor	PRO 140, ancriviroc, vicriviroc, maraviroc, ECI301, BMS-813160	1234	-0.37
CD68	CD68 molecule	Plasma Membrane	other		968	-0.673
CD96	CD96 molecule	Plasma Membrane	other		10225	0.596
CD101	CD101 molecule	Plasma Membrane	other		9398	0.341
CEACAM1	CEA cell adhesion molecule 1	Plasma Membrane	transporter	anti-CEACAM1 monoclonal antibody CM-24	26367	4.854
CENPI	centromere protein I	Nucleus	other		2491	0.785
CEP250	centrosomal protein 250	Nucleus	other		11190	-1.866
CETN2	centrin 2	Nucleus	enzyme		812	0.868
CFC1/CFC1B	cripto, FRL-1, cryptic family 1	Extracellular Space	other		12627	-1.743
CHSY1	chondroitin sulfate synthase 1	Cytoplasm	enzyme		32497	-0.337
CLCN4	chloride voltage-gated channel 4	Plasma Membrane	ion channel		1183	-0.487
CLCN5	chloride voltage-gated channel 5	Plasma Membrane	ion channel		4865	-0.237
CLDN2	claudin 2	Plasma Membrane	other		9075	-0.938
CLDN4	claudin 4	Plasma Membrane	transmembrane receptor		1364	-0.214
CLIC2	chloride intracellular channel 2	Cytoplasm	enzyme		1193	0.552
CLTC	clathrin heavy chain	Plasma Membrane	other		32537	-0.378
CLTCL1	clathrin heavy chain like 1	Plasma Membrane	other		8218	-1.331
CNGA3	cyclic nucleotide gated channel subunit alpha 3	Plasma Membrane	ion channel		1261	-0.22
COIL	coilin	Nucleus	enzyme		8161	0.184
COL2A1	collagen type II alpha 1 chain	Extracellular Space	other	collagenase clostridium histolyticum	315	0.445
COL4A1	collagen type IV alpha 1 chain	Extracellular Space	other	collagenase clostridium histolyticum	1282	-0.297
COPE	COPI coat complex subunit epsilon	Cytoplasm	transporter		11316	-0.476
COQ5	coenzyme Q5, methyltransferase	Cytoplasm	enzyme		32272	1.975
COQ8B	coenzyme Q8B	Cytoplasm	kinase		32239	-0.349
COX5A	cytochrome c oxidase subunit 5A	Cytoplasm	enzyme		9377	0.387
COX6B1P4	cytochrome c oxidase subunit 6B1 pseudogene 4	Other	other		1344	-0.34
COX7A2L	cytochrome c oxidase subunit 7A2 like	Cytoplasm	enzyme		9165	0.556
COX7A2P2	cytochrome c oxidase subunit 7A2 pseudogene 2	Cytoplasm	other		1348	-0.271
CP	ceruloplasmin	Extracellular Space	enzyme		1356	-1.486
CPA2	carboxypeptidase A2	Extracellular Space	peptidase		1358	-1.517
CPNE6	copine 6	Plasma Membrane	transporter		9362	-0.701
CR1	complement C3b/C4b receptor 1 (Knops blood group)	Plasma Membrane	transmembrane receptor		1378	-0.515
CRISP1	cysteine rich secretory protein 1	Extracellular Space	other		167	0.464
CRYAA/CRYAA2	crystallin alpha A	Cytoplasm	other		24273	-0.461
CRYBA1	crystallin beta A1	Other	other		8146	-0.367
CRYL1	crystallin lambda 1	Cytoplasm	enzyme		32592	0.121
CSRP2	cysteine and glycine rich protein 2	Nucleus	other		7882	0.668
CTNS	cystinosin, lysosomal cystine transporter	Cytoplasm	transporter		1497	-0.233
CTSB	cathepsin B	Cytoplasm	peptidase		32341	0.245
CUBN	cubilin	Plasma Membrane	transmembrane receptor		8029	0.66
CUL5	cullin 5	Nucleus	ion channel		8065	0.178
CXCL1	C-X-C motif chemokine ligand 1	Extracellular Space	cytokine		2493	-0.565
CXCL8	C-X-C motif chemokine ligand 8	Extracellular Space	cytokine	BMS-986253	3576	1.002
CYP17A1	cytochrome P450 family 17 subfamily A member 1	Cytoplasm	enzyme	abiraterone acetate, abiraterone, abiraterone/prednisolone, CFG-920, ketoconazole, orteronel, CYP17A1 inhibitor, seviteronel	25146	-0.319
CYP27B1	cytochrome P450 family 27 subfamily B member 1	Cytoplasm	enzyme		5135	0.184
CYP2C19	cytochrome P450 family 2 subfamily C member 19	Cytoplasm	enzyme	stiripentol	1563	-1.029
CYTH1	cytohesin 1	Cytoplasm	other		8164	-0.558
DBP	D-box binding PAR bZIP transcription factor	Nucleus	transcription regulator		13170	0.622
DCLK1	doublecortin like kinase 1	Plasma Membrane	kinase		9201	-0.39
DCTN2	dynactin subunit 2	Cytoplasm	other		1640	-0.322
DDAH1	dimethylarginine dimethylaminohydrolase 1	Cytoplasm	enzyme		32281	-0.286
DDX17	DEAD-box helicase 17	Nucleus	enzyme		10521	-1.469
DDX46	DEAD-box helicase 46	Nucleus	enzyme		32464	-0.442
Defa-rs10	defensin, alpha, related sequence 10	Extracellular Space	other		13219	-0.667
DHCR7	7-dehydrocholesterol reductase	Cytoplasm	enzyme		13360	-0.554
DHCR24	24-dehydrocholesterol reductase	Cytoplasm	enzyme		1718	0.487
DHFR2	dihydrofolate reductase 2	Cytoplasm	enzyme		1722	0.26
DIAPH2	diaphanous related formin 2	Cytoplasm	other		1730	0.239
DKC1	dyskerin pseudouridine synthase 1	Nucleus	enzyme		1736	-0.698
DKK1	dickkopf WNT signaling pathway inhibitor 1	Extracellular Space	growth factor	DKN-01, BHQ880	30197	0.812
DLGAP1	DLG associated protein 1	Plasma Membrane	other		14627	0.392
DLST	dihydrolipoamide S-succinyltransferase	Cytoplasm	enzyme		1743	-1.304
DLX1	distal-less homeobox 1	Nucleus	transcription regulator		1745	-0.709
DLX3	distal-less homeobox 3	Nucleus	transcription regulator		30585	2.957
DMRT1	doublesex and mab-3 related transcription factor 1	Nucleus	transcription regulator		1761	-0.349
DNAJB6	DnaJ heat shock protein family (Hsp40) member B6	Nucleus	transcription regulator		9186	0.517
DNAJC2	DnaJ heat shock protein family (Hsp40) member C2	Nucleus	transcription regulator		22792	-0.204
DNM1	dynamin 1	Cytoplasm	enzyme		1759	-0.657
DNM2	dynamin 2	Plasma Membrane	enzyme		1785	-0.657
DOK3	docking protein 3	Cytoplasm	other		27261	1.031
DOK7	docking protein 7	Extracellular Space	other		18304	1.467
DOP1A	DOP1 leucine zipper like protein A	Cytoplasm	other		23033	-0.437
DPAGT1	dolichyl-phosphate N-acetylglucosaminephosphotransferase 1	Cytoplasm	enzyme		1799	-0.958
DPF3	double PHD fingers 3	Nucleus	other		8110	0.275
DPH1	diphthamide biosynthesis 1	Cytoplasm	other		1801	-0.676
DR1	down-regulator of transcription 1	Nucleus	transcription regulator		1810	0.327
DRG1	developmentally regulated GTP binding protein 1	Cytoplasm	enzyme		4733	0.598
DRP2	dystrophin related protein 2	Plasma Membrane	other		1821	-0.656
DSPP	dentin sialophosphoprotein	Extracellular Space	other		7888	-0.421
DTNA	dystrobrevin alpha	Plasma Membrane	other		1837	-0.913
DTNB	dystrobrevin beta	Plasma Membrane	other		1838	-1.121
DTYMK	deoxythymidylate kinase	Cytoplasm	kinase		1841	0.937
DUSP1	dual specificity phosphatase 1	Nucleus	phosphatase		1843	-0.469
DUSP2	dual specificity phosphatase 2	Nucleus	phosphatase		13537	1.087
DUSP3	dual specificity phosphatase 3	Cytoplasm	phosphatase		1845	-0.806
DUSP8	dual specificity phosphatase 8	Nucleus	phosphatase		1850	-0.65
DUT	deoxyuridine triphosphatase	Nucleus	enzyme	TAS-114	1854	-0.533
DYSF	dysferlin	Plasma Membrane	other		3969	-0.197
ECD	ecdysoneless cell cycle regulator	Nucleus	transcription regulator		11319	0.539
EEF1A1	eukaryotic translation elongation factor 1 alpha 1	Cytoplasm	translation regulator		1915	-0.205
EEF1A2	eukaryotic translation elongation factor 1 alpha 2	Cytoplasm	translation regulator		1917	-0.656
EEF1A1P14	eukaryotic translation elongation factor 1 alpha 1 pseudogene 14	Other	other		1930	0.361
EEF1B2P3	eukaryotic translation elongation factor 1 beta 2 pseudogene 3	Other	other		1935	0.325
EIF3G	eukaryotic translation initiation factor 3 subunit G	Cytoplasm	other		9606	-1.162
ENO1	enolase 1	Cytoplasm	enzyme		24333	-0.726
ENO1P1	enolase 1 pseudogene 1	Other	other		2025	-0.312
EPHA2	EPH receptor A2	Plasma Membrane	kinase	blinatumomab/dasatinib, dasatinib/hydrocortisone, dasatinib/filgrastim, dasatinib/dexamethasone, regorafenib, cytarabine/dasatinib/dexamethasone/methotrexate, dasatinib/rituximab, cytarabine/dasatinib/filgrastim/fludarabine phosphate, dasatinib/6-mercaptopurine/methotrexate, DS-8895a, dasatinib/nilotinib, cytarabine/dasatinib/filgrastim/fludarabine phosphate/idarubicin, dasatinib/prednisone, dasa…	1969	0.717
EPM2A	EPM2A glucan phosphatase, laforin	Cytoplasm	phosphatase		7957	-0.699
ERP44	endoplasmic reticulum protein 44	Cytoplasm	enzyme		32588	-0.52
ESR2	estrogen receptor 2	Nucleus	ligand-dependent nuclear receptor	sulindac/tamoxifen, ethinyl estradiol/ethynodiol diacetate, raloxifene/sulindac, lasofoxifene, genistein, diethylstilbestrol, estradiol valerate, anastrozole/fulvestrant/goserelin/tamoxifen, beta-estradiol, anastrozole/fulvestrant/tamoxifen, trilostane, anastrozole/exemestane/fulvestrant/tamoxifen, goserelin/tamoxifen, exemestane/tamoxifen, ethinyl estradiol/norgestimate, 17-alpha-ethinylestradio…	2100	0.298
ETFA	electron transfer flavoprotein subunit alpha	Cytoplasm	transporter		2108	-0.581
ETNK1	ethanolamine kinase 1	Cytoplasm	kinase		32585	-0.302
ETS2	ETS proto-oncogene 2, transcription factor	Nucleus	transcription regulator		24357	0.554
EXO1	exonuclease 1	Nucleus	enzyme		9156	5.348
EXOSC8	exosome component 8	Nucleus	enzyme		11340	0.407
EYA4	EYA transcriptional coactivator and phosphatase 4	Cytoplasm	phosphatase		1691	0.188
EZR	ezrin	Plasma Membrane	other		7430	0.856
FABP4	fatty acid binding protein 4	Cytoplasm	transporter		16804	2.824
FADS1	fatty acid desaturase 1	Plasma Membrane	enzyme		3992	-1.107
FAF1	Fas associated factor 1	Nucleus	other		11124	0.364
FAM156A/FAM156B	family with sequence similarity 156 member A	Nucleus	other		29057	-1.309
FAM189A2	family with sequence similarity 189 member A2	Other	other		9413	-0.242
FAM216A	family with sequence similarity 216 member A	Other	other		29902	-0.249
FBXO11	F-box protein 11	Cytoplasm	enzyme		26265	-1.813
FCGR1CP	Fc fragment of IgG receptor Ic, pseudogene	Plasma Membrane	other		2211	0.993
FGFR4	fibroblast growth factor receptor 4	Plasma Membrane	kinase	roblitinib, ASP5878, lenvatinib, PRN1371, everolimus/lenvatinib, U3-1784, erdafitinib, fisogatinib, LY2874455, INCB062079, H3B-6527, lenvatinib/pembrolizumab	2264	-0.612
FHL3	four and a half LIM domains 3	Plasma Membrane	other		2275	-0.59
FIGLA	folliculogenesis specific bHLH transcription factor	Nucleus	transcription regulator		26910	0.773
FKBP5	FKBP prolyl isomerase 5	Nucleus	enzyme		2289	0.682
FLNB	filamin B	Cytoplasm	other		2317	0.777
FMO1	flavin containing dimethylaniline monoxygenase 1	Cytoplasm	enzyme		2326	-1.17
FMO3	flavin containing dimethylaniline monoxygenase 3	Cytoplasm	enzyme		2328	-0.154
FMO5	flavin containing dimethylaniline monoxygenase 5	Cytoplasm	enzyme		2330	-0.248
FOLH1	folate hydrolase 1	Plasma Membrane	peptidase	131I-MIP-1095, monoclonal antibody J591, 177Lu-PSMA617, lutetium Lu 177 monoclonal antibody J591, 123I-MIP-1095, MDX1201-A488, iodine I 131 monoclonal antibody muJ591, fluorine F 18 DCFPyL, huJ591, HPN424, MLN2704, AMG-160, APVO414, gallium Ga 68-THP-PSMA, pasotuxizumab, CCW702, REGN5678, lutetium Lu-177 capromab	2346	-0.483
FOLR1	folate receptor alpha	Plasma Membrane	transporter	farletuzumab, OTL38, mirvetuximab soravtansine	2348	-0.889
FOLR3	folate receptor gamma	Extracellular Space	other		2352	1.276
FOSB	FosB proto-oncogene, AP-1 transcription factor subunit	Nucleus	transcription regulator		2354	0.714
FOXD1	forkhead box D1	Nucleus	transcription regulator		2297	-0.807
FOXO1B	forkhead box O1B (pseudogene)	Other	other		2311	-0.333
FRAT2	FRAT regulator of WNT signaling pathway 2	Cytoplasm	other		23401	1.399
FRG1	FSHD region gene 1	Nucleus	transporter		2483	0.452
FTH1P2	ferritin heavy chain 1 pseudogene 2	Other	other		2497	-0.249
FTSJ1	FtsJ RNA 2'-O-methyltransferase 1	Cytoplasm	enzyme		4408	-0.327
FUCA1	alpha-L-fucosidase 1	Cytoplasm	enzyme		2517	0.368
FUT5	fucosyltransferase 5	Cytoplasm	enzyme		2527	-0.695
FUT7	fucosyltransferase 7	Cytoplasm	enzyme		2529	-0.929
FYB1	FYN binding protein 1	Nucleus	other		2533	0.474
FZD5	frizzled class receptor 5	Plasma Membrane	G-protein coupled receptor	wnt-5a mimic hexapeptide foxy-5, vantictumab	7855	-0.94
GABPB1	GA binding protein transcription factor subunit beta 1	Nucleus	transcription regulator		2553	-0.35
GABRB1	gamma-aminobutyric acid type A receptor subunit beta1	Plasma Membrane	ion channel	triazolam, methohexital, nitrazepam, sevoflurane, etomidate, lindane, pagoclone, aspirin/butalbital/caffeine, zolpidem, atropine/hyoscyamine/phenobarbital/scopolamine, phenobarbital, isoflurane, diazepam, halothane, pentobarbital, acetaminophen/butalbital/caffeine/codeine, hyoscyamine/phenobarbital, amobarbital, SEP 174559, desflurane, adinazolam, zaleplon, mephobarbital, pregnenolone, enflurane,…	2560	-0.501
GARS1	glycyl-tRNA synthetase 1	Cytoplasm	enzyme		7972	7.332
GATD3A/GATD3B	glutamine amidotransferase like class 1 domain containing 3A	Cytoplasm	other		8209	3.144
GCLC	glutamate-cysteine ligase catalytic subunit	Cytoplasm	enzyme		14629	0.83
GGA1	golgi associated, gamma adaptin ear containing, ARF binding protein 1	Cytoplasm	transporter		26088	-0.235
GLRA4	glycine receptor alpha 4 (pseudogene)	Plasma Membrane	ion channel		14657	0.589
GPER1	G protein-coupled estrogen receptor 1	Plasma Membrane	G-protein coupled receptor	LNS8801	12621	-0.236
GPM6B	glycoprotein M6B	Plasma Membrane	other		14758	0.347
GRHPR	glyoxylate and hydroxypyruvate reductase	Cytoplasm	enzyme		9380	0.436
GSR	glutathione-disulfide reductase	Cytoplasm	enzyme	carmustine/prednisone, carmustine	2936	-0.571
GSTA2	glutathione S-transferase alpha 2	Cytoplasm	enzyme		2939	2.528
H2-Q8	histocompatibility 2, Q region locus 8	Plasma Membrane	other		15019	0.314
H3-4	H3.4 histone	Nucleus	other		8290	-0.746
H3C15	H3 clustered histone 15	Nucleus	other		15263	0.267
HAPLN3	hyaluronan and proteoglycan link protein 3	Extracellular Space	other		26283	1.003
HDAC6	histone deacetylase 6	Nucleus	transcription regulator	ricolinostat, pyroxamide, bortezomib/vorinostat, tributyrin, trametinib/vorinostat, KA2507, belinostat, vorinostat	32461	2.55
HLA-DPA1	major histocompatibility complex, class II, DP alpha 1	Plasma Membrane	transmembrane receptor		3113	-0.913
HLA-DPB1	major histocompatibility complex, class II, DP beta 1	Plasma Membrane	transmembrane receptor		3115	-0.371
HLA-DQB1	major histocompatibility complex, class II, DQ beta 1	Plasma Membrane	other		7924	0.64
HLA-DRB1	major histocompatibility complex, class II, DR beta 1	Plasma Membrane	transmembrane receptor	apolizumab	3123	-0.343
HLA-DRB3	major histocompatibility complex, class II, DR beta 3	Cytoplasm	other		3125	-0.568
HLA-DRB5	major histocompatibility complex, class II, DR beta 5	Plasma Membrane	transmembrane receptor		3127	0.353
HLA-DRB7	major histocompatibility complex, class II, DR beta 7 (pseudogene)	Other	other		3129	-0.917
HLA-G	major histocompatibility complex, class I, G	Plasma Membrane	other		3135	-1.025
HMGCS1	3-hydroxy-3-methylglutaryl-CoA synthase 1	Cytoplasm	enzyme		3157	-0.676
HMGN2	high mobility group nucleosomal binding domain 2	Nucleus	other		3151	0.795
HNRNPA0	heterogeneous nuclear ribonucleoprotein A0	Nucleus	other		10949	0.292
HNRNPUL1	heterogeneous nuclear ribonucleoprotein U like 1	Nucleus	other		11100	1.002
HSD17B4	hydroxysteroid 17-beta dehydrogenase 4	Cytoplasm	enzyme		32582	-0.54
HSP90B1	heat shock protein 90 beta family member 1	Cytoplasm	other	cisplatin, retaspimycin, alvespimycin	21361	0.72
HSP90B2P	heat shock protein 90 beta family member 2, pseudogene	Other	other		7190	0.136
HSPB7	heat shock protein family B (small) member 7	Cytoplasm	other		27129	0.349
HTR3A	5-hydroxytryptamine receptor 3A	Plasma Membrane	ion channel	netupitant/palonosetron, procaine, dexamethasone/granisetron, dexamethasone/netupitant/palonosetron, vortioxetine, dolasetron, ergotamine, cisapride, alosetron, granisetron, dexamethasone/granisetron/haloperidol, D-tubocurarine, aprepitant/granisetron, dexamethasone/ondansetron, dexamethasone/palonosetron, ondansetron, aprepitant/dexamethasone/granisetron, mirtazapine, aprepitant/dexamethasone/pa…	15561	0.26
HTR3B	5-hydroxytryptamine receptor 3B	Plasma Membrane	ion channel	dexamethasone/granisetron, dolasetron, ergotamine, alosetron, cisapride, granisetron, D-tubocurarine, dexamethasone/ondansetron, aprepitant/granisetron, dexamethasone/palonosetron, ondansetron, aprepitant/dexamethasone/granisetron, mirtazapine, aprepitant/dexamethasone/palonosetron, fenfluramine, aprepitant/palonosetron, palonosetron, aprepitant/ondansetron, aprepitant/dexamethasone/ondansetron	9177	0.957
IFI6	interferon alpha inducible protein 6	Cytoplasm	other		2537	-0.395
IFNA2	interferon alpha 2	Extracellular Space	cytokine		8005	0.159
IFT27	intraflagellar transport 27	Extracellular Space	enzyme		11020	-0.175
IGFBP1	insulin like growth factor binding protein 1	Extracellular Space	other		25685	0.319
IGH	immunoglobulin heavy locus	Other	other		8116	0.555
IGHD1OR15-1A	immunoglobulin heavy diversity 1/OR15-1A (non-functional)	Other	other		28335	0.268
IGHD3-10	immunoglobulin heavy diversity 3-10	Other	other		28499	-0.253
IGHJ2	immunoglobulin heavy joining 2	Other	other		28481	0.384
IGHV1OR15-3	immunoglobulin heavy variable 1/OR15-3 (pseudogene)	Other	other		28323	1.474
IGHV1OR15-6	immunoglobulin heavy variable 1/OR15-6 (pseudogene)	Other	other		28320	0.819
IGHV3-48	immunoglobulin heavy variable 3-48	Other	other		28424	0.193
IGHV3OR16-8	immunoglobulin heavy variable 3/OR16-8 (non-functional)	Other	other		28308	0.255
IGHV3OR16-11	immunoglobulin heavy variable 3/OR16-11 (pseudogene)	Other	other		28305	1.558
IGHV7-40	immunoglobulin heavy variable 7-40 (pseudogene)	Other	other		28381	0.621
IGHVII-28-1	immunoglobulin heavy variable (II)-28-1 (pseudogene)	Other	other		28372	1.909
IGHVII-53-1	immunoglobulin heavy variable (II)-53-1 (pseudogene)	Other	other		28362	0.385
IGHVII-65-1	immunoglobulin heavy variable (II)-65-1 (pseudogene)	Other	other		28359	0.292
IGHVII-78-1	immunoglobulin heavy variable (II)-78-1 (pseudogene)	Other	other		28356	0.298
IGHVIII-82	immunoglobulin heavy variable (III)-82 (pseudogene)	Other	other		28338	-0.627
IGHVIII-16-1	immunoglobulin heavy variable (III)-16-1 (pseudogene)	Other	other		28350	0.442
IGHVIII-26-1	immunoglobulin heavy variable (III)-26-1 (pseudogene)	Other	other		28347	0.685
IGHVIII-47-1	immunoglobulin heavy variable (III)-47-1 (pseudogene)	Other	other		28344	-0.235
IGHVIII-5-2	immunoglobulin heavy variable (III)-5-2 (pseudogene)	Other	other		28353	0.781
IGHVIII-67-3	immunoglobulin heavy variable (III)-67-3 (pseudogene)	Other	other		28341	-0.231
IGL	immunoglobulin lambda locus	Nucleus	other		3535	-0.359
IGLV3-12	immunoglobulin lambda variable 3-12	Other	other		28802	0.877
IL9	interleukin 9	Extracellular Space	cytokine		3578	1.077
IL15	interleukin 15	Extracellular Space	cytokine	ALT-803	3600	0.182
IL10RA	interleukin 10 receptor subunit alpha	Plasma Membrane	transmembrane receptor		3587	-0.357
IL12B	interleukin 12B	Extracellular Space	cytokine	methotrexate/ustekinumab, ustekinumab	3593	0.227
IL2RB	interleukin 2 receptor subunit beta	Plasma Membrane	transmembrane receptor	denileukin diftitox, aldesleukin, bempegaldesleukin, monoclonal antibody Mik-Beta-1, daclizumab	3602	-0.381
INHBC	inhibin subunit beta C	Extracellular Space	growth factor		3626	-0.371
INMT	indolethylamine N-methyltransferase	Cytoplasm	enzyme		9171	-0.737
INPP5A	inositol polyphosphate-5-phosphatase A	Plasma Membrane	phosphatase		3632	-0.848
INPPL1	inositol polyphosphate phosphatase like 1	Cytoplasm	phosphatase		3636	-0.959
INSL5	insulin like 5	Extracellular Space	other		10022	-1.312
IRX5	iroquois homeobox 5	Nucleus	transcription regulator		10265	0.331
ISCA1	iron-sulfur cluster assembly 1	Cytoplasm	other		32513	-0.465
ITGA6	integrin subunit alpha 6	Plasma Membrane	transmembrane receptor		32275	-1.106
ITGA11	integrin subunit alpha 11	Plasma Membrane	other		22801	0.209
ITGB4	integrin subunit beta 4	Plasma Membrane	transmembrane receptor		25724	-0.451
ITGB3BP	integrin subunit beta 3 binding protein	Nucleus	other		23421	-0.548
ITM2A	integral membrane protein 2A	Plasma Membrane	other		9452	0.386
ITM2B	integral membrane protein 2B	Plasma Membrane	other		10932	-0.474
ITSN2	intersectin 2	Cytoplasm	other		20403	0.454
IVD	isovaleryl-CoA dehydrogenase	Cytoplasm	enzyme		24513	0.317
KCNB1	potassium voltage-gated channel subfamily B member 1	Plasma Membrane	ion channel	dalfampridine	25736	-0.239
KCNE2	potassium voltage-gated channel subfamily E regulatory subunit 2	Plasma Membrane	ion channel	amiodarone, nicorandil	9992	-1.326
KCNH2	potassium voltage-gated channel subfamily H member 2	Plasma Membrane	ion channel	dofetilide, sotalol, pimozide, amiodarone, quinidine, procainamide, amitriptyline, propafenone, ibutilide, dextromethorphan/quinidine, halofantrine	4027	-0.252
KCNJ6	potassium inwardly rectifying channel subfamily J member 6	Plasma Membrane	ion channel		16522	0.212
KCNQ4	potassium voltage-gated channel subfamily Q member 4	Plasma Membrane	ion channel		9132	-0.518
KDM3A	lysine demethylase 3A	Nucleus	transcription regulator		23388	-2.082
KIF1A	kinesin family member 1A	Cytoplasm	other		547	-0.231
KIF3A	kinesin family member 3A	Cytoplasm	enzyme		11127	0.311
KIF5A	kinesin family member 5A	Cytoplasm	transporter		22810	0.203
KIFC3	kinesin family member C3	Cytoplasm	enzyme		16582	0.817
KLF4	Kruppel like factor 4	Nucleus	transcription regulator		9314	1.653
KLK3	kallikrein related peptidase 3	Extracellular Space	peptidase		16624	-1.705
KMT2A	lysine methyltransferase 2A	Nucleus	transcription regulator	KO-539	17353	-0.422
KPTN	kaptin, actin binding protein	Plasma Membrane	other		11133	-0.462
KRT7	keratin 7	Cytoplasm	other		16690	0.861
KRT6B	keratin 6B	Cytoplasm	other		3893	-0.215
LAMA3	laminin subunit alpha 3	Extracellular Space	other		3909	-1.012
LAMA5	laminin subunit alpha 5	Extracellular Space	other		3911	0.272
LAMB2	laminin subunit beta 2	Extracellular Space	enzyme		3913	-0.336
LAMB4	laminin subunit beta 4	Other	other		22798	-0.415
LBP	lipopolysaccharide binding protein	Plasma Membrane	transporter		3929	0.249
LDHA	lactate dehydrogenase A	Cytoplasm	enzyme		3939	1.004
LDHAP4	lactate dehydrogenase A pseudogene 4	Other	other		3943	-0.196
LEF1	lymphoid enhancer binding factor 1	Nucleus	transcription regulator		3951	-0.465
LEP	leptin	Extracellular Space	growth factor		16846	1.422
LEPR	leptin receptor	Plasma Membrane	transmembrane receptor	recombinant-methionyl human leptin	3953	-0.7
LFNG	LFNG O-fucosylpeptide 3-beta-N-acetylglucosaminyltransferase	Cytoplasm	enzyme		30158	0.201
LGALS3	galectin 3	Extracellular Space	other	GCS-100, GR-MD-02	3958	0.454
LGALS7/LGALS7B	galectin 7	Extracellular Space	other		16858	-0.978
LHX9	LIM homeobox 9	Nucleus	transcription regulator		16876	-0.913
LIMK1	LIM domain kinase 1	Cytoplasm	kinase	cobimetinib/encorafenib, dabrafenib/panitumumab/trametinib, dabrafenib/trametinib, dabrafenib/trametinib/vemurafenib, encorafenib/panitumumab, encorafenib, binimetinib/cetuximab/encorafenib, binimetinib/encorafenib/panitumumab, cetuximab/dabrafenib/trametinib, dabrafenib/panitumumab, dabrafenib/ipilimumab/trametinib, dabrafenib, cetuximab/encorafenib, cobimetinib/dabrafenib, binimetinib/encorafen…	16885	-0.31
LIPC	lipase C, hepatic type	Extracellular Space	enzyme		3990	-0.407
LIPH	lipase H	Extracellular Space	enzyme		16954	-0.534
LMAN1	lectin, mannose binding 1	Cytoplasm	other		3998	0.512
LMNB2	lamin B2	Nucleus	other		3999	0.182
LOC100362339	ribosomal protein S19-like	Cytoplasm	other		32635	0.264
LPAL1	lipoprotein(a) like 1	Other	other		4019	-0.454
LPIN2	lipin 2	Nucleus	phosphatase		9663	-0.64
LPL	lipoprotein lipase	Cytoplasm	enzyme	lovastatin/niacin, nicotinic acid/pioglitazone, atorvastatin/niacin, nicotinic acid, tyloxapol	4023	-0.318
LRP2	LDL receptor related protein 2	Plasma Membrane	transporter		4036	0.189
LRP4	LDL receptor related protein 4	Extracellular Space	other		32552	-0.913
LRP8	LDL receptor related protein 8	Plasma Membrane	transmembrane receptor		7804	1.264
LRRFIP1	LRR binding FLII interacting protein 1	Cytoplasm	transcription regulator		16978	-1.254
Lrrfip2	leucine rich repeat (in FLII) interacting protein 2	Other	other		32540	-0.397
LSAMP	limbic system associated membrane protein	Plasma Membrane	other		4045	0.126
LSS	lanosterol synthase	Cytoplasm	enzyme	oxiconazole	4047	0.229
LTA	lymphotoxin alpha	Extracellular Space	cytokine	etanercept/methotrexate, etanercept	4049	-0.422
LTA4H	leukotriene A4 hydrolase	Cytoplasm	enzyme		16993	-0.36
LTBP4	latent transforming growth factor beta binding protein 4	Extracellular Space	growth factor		16999	-0.673
LUZP1	leucine zipper protein 1	Nucleus	other		7798	1.069
Ly6a (includes others)	lymphocyte antigen 6 complex, locus A	Plasma Membrane	other		17065	-0.446
LY6H	lymphocyte antigen 6 family member H	Plasma Membrane	other		4062	-0.155
LYAR	Ly1 antibody reactive	Plasma Membrane	other		17089	-0.743
LYPLA1	lysophospholipase 1	Cytoplasm	enzyme		10434	0.391
LZTS1	leucine zipper tumor suppressor 1	Nucleus	other		11178	4.209
MAB21L1	mab-21 like 1	Nucleus	other		4081	-0.313
MAFG	MAF bZIP transcription factor G	Nucleus	transcription regulator		4097	-0.413
MAFK	MAF bZIP transcription factor K	Nucleus	transcription regulator		7975	6.988
MAG	myelin associated glycoprotein	Plasma Membrane	other		4099	-0.35
MAGEA10-MAGEA5/MAGEA5	MAGE family member A5	Other	other		9174	0.433
MAGOH	mago homolog, exon junction complex subunit	Nucleus	other		17149	-0.181
MANF	mesencephalic astrocyte derived neurotrophic factor	Extracellular Space	other		7873	0.434
MAP2K3	mitogen-activated protein kinase kinase 3	Cytoplasm	kinase		32257	-1.058
MAP4K1	mitogen-activated protein kinase kinase kinase kinase 1	Cytoplasm	kinase		11184	-1.659
MAPK13	mitogen-activated protein kinase 13	Cytoplasm	kinase	talmapimod	29513	3.295
MAPT	microtubule associated protein tau	Plasma Membrane	other		8152	-0.376
Marcksl1-ps5	MARCKS-like 1, pseudogene 5	Other	other		17362	-0.468
MC3R	melanocortin 3 receptor	Plasma Membrane	G-protein coupled receptor	bremelanotide	8203	-0.257
Mcpt4	mast cell protease 4	Other	peptidase		17227	0.734
Mcptl	mast cell protease-like	Other	peptidase		17233	-0.318
MDFIC	MyoD family inhibitor domain containing	Nucleus	other		29969	0.452
MDK	midkine	Extracellular Space	growth factor		30277	0.731
ME1	malic enzyme 1	Cytoplasm	enzyme		4199	0.563
MECOM	MDS1 and EVI1 complex locus	Nucleus	transcription regulator		17251	0.518
MECP2	methyl-CpG binding protein 2	Nucleus	transcription regulator		17257	0.406
MED12	mediator complex subunit 12	Nucleus	transcription regulator		9968	-0.224
MED14	mediator complex subunit 14	Nucleus	transcription regulator		9282	1.101
MEF2C	myocyte enhancer factor 2C	Nucleus	transcription regulator		17260	-0.304
Meg3	maternally expressed 3	Other	other		17263	0.353
MEP1A	meprin A subunit alpha	Plasma Membrane	peptidase		17287	-0.498
MFAP3L	microfibril associated protein 3 like	Nucleus	other		9848	0.53
MFSD10	major facilitator superfamily domain containing 10	Nucleus	transporter		10227	0.846
MGLL	monoglyceride lipase	Plasma Membrane	enzyme		11343	1.055
MGST1	microsomal glutathione S-transferase 1	Cytoplasm	enzyme		4257	-0.643
MIEF1	mitochondrial elongation factor 1	Cytoplasm	other		29787	-0.233
Mif-ps	macrophage migration inhibitory factor, pseudogene	Other	other		17323	0.138
Mif-ps1	macrophage migration inhibitory factor, pseudogene 1	Other	other		17320	0.456
MKNK2	MAPK interacting serine/threonine kinase 2	Cytoplasm	kinase	ETC-1907206, tomivosertib	17347	-0.215
MMP10	matrix metallopeptidase 10	Extracellular Space	peptidase	marimastat	4319	-0.627
MSH2	mutS homolog 2	Nucleus	enzyme		4436	-0.589
MSL3	MSL complex subunit 3	Nucleus	transcription regulator		17692	1.366
MSRA	methionine sulfoxide reductase A	Cytoplasm	enzyme		4482	0.419
MSRB2	methionine sulfoxide reductase B2	Cytoplasm	enzyme		22921	-0.412
MST1L	macrophage stimulating 1 like	Other	other		11204	-1.44
MST1P2	macrophage stimulating 1 pseudogene 2	Other	other		11210	-0.622
MSX1	msh homeobox 1	Nucleus	transcription regulator		17701	2.079
MT-CO3	cytochrome c oxidase III	Cytoplasm	enzyme		17710	0.356
MT1A	metallothionein 1A	Cytoplasm	other		4489	-0.738
MT1P3	metallothionein 1 pseudogene 3	Other	other		4532	-0.614
MT2A	metallothionein 2A	Cytoplasm	other		4502	-1.829
MTA2	metastasis associated 1 family member 2	Nucleus	transcription regulator		9219	-0.181
MTERF1	mitochondrial transcription termination factor 1	Cytoplasm	transcription regulator		7978	3.369
MTMR7	myotubularin related protein 7	Cytoplasm	phosphatase		9108	0.546
MTMR10	myotubularin related protein 10	Cytoplasm	other		32408	-0.625
MTR	5-methyltetrahydrofolate-homocysteine methyltransferase	Cytoplasm	enzyme	mecobalamin, hydroxocobalamin, cyanocobalamin	17774	0.962
MTTP	microsomal triglyceride transfer protein	Cytoplasm	transporter	hesperetin, lomitapide	4547	0.891
MUC12	mucin 12, cell surface associated	Cytoplasm	other		10070	-0.244
MYCL	MYCL proto-oncogene, bHLH transcription factor	Nucleus	transcription regulator		16918	-0.535
Myh9	myosin, heavy chain 9	Cytoplasm	enzyme		25745	0.868
MYH9	myosin heavy chain 9	Cytoplasm	enzyme		1695	1.451
NADSYN1	NAD synthetase 1	Cytoplasm	enzyme		32328	-1.128
NAGA	alpha-N-acetylgalactosaminidase	Cytoplasm	enzyme		17939	-1.091
NAIP	NLR family apoptosis inhibitory protein	Cytoplasm	other		17948	1.02
NCAM2	neural cell adhesion molecule 2	Plasma Membrane	other		18257	0.716
NCF4	neutrophil cytosolic factor 4	Cytoplasm	enzyme		4689	-0.922
NCOA2	nuclear receptor coactivator 2	Nucleus	transcription regulator		17978	0.474
NDP	norrin cystine knot growth factor NDP	Extracellular Space	growth factor		4693	-0.454
NDUFA5P1	NADH:ubiquinone oxidoreductase subunit A5 pseudogene 1	Other	other		4699	-0.345
NDUFB7	NADH:ubiquinone oxidoreductase subunit B7	Cytoplasm	enzyme		32434	-0.483
Ndufs6	NADH:ubiquinone oxidoreductase subunit S6	Cytoplasm	enzyme		29478	-1.006
NDUFV2P1	NADH:ubiquinone oxidoreductase core subunit V2 pseudogene 1	Other	other		4730	0.408
NEFL	neurofilament light	Cytoplasm	other		4747	-0.282
NELL1	neural EGFL like 1	Extracellular Space	growth factor		4745	-0.308
NEU2	neuraminidase 2	Cytoplasm	enzyme		4759	-0.356
NIPSNAP2	nipsnap homolog 2	Plasma Membrane	other		32573	-0.508
NMI	N-myc and STAT interactor	Cytoplasm	transcription regulator		9111	0.637
NOVA1	NOVA alternative splicing regulator 1	Nucleus	other		4857	-0.652
NPR2	natriuretic peptide receptor 2	Plasma Membrane	G-protein coupled receptor	nesiritide	264	0.492
NPY2R	neuropeptide Y receptor Y2	Plasma Membrane	G-protein coupled receptor	peptide YY 3-36	18167	0.359
Npy4r	neuropeptide Y receptor Y4	Plasma Membrane	G-protein coupled receptor		29471	-0.178
NR2C1	nuclear receptor subfamily 2 group C member 1	Nucleus	transcription regulator		7181	0.298
NR4A2	nuclear receptor subfamily 4 group A member 2	Nucleus	ligand-dependent nuclear receptor		18227	-0.283
NRG2	neuregulin 2	Extracellular Space	growth factor		18182	1.246
NRM	nurim	Nucleus	other		11270	-0.67
NRTN	neurturin	Extracellular Space	growth factor		18188	1.685
NT5C	5', 3'-nucleotidase, cytosolic	Cytoplasm	phosphatase		7370	0.251
NTF4	neurotrophin 4	Extracellular Space	growth factor		25730	0.292
NTF6B	neurotrophin 6 beta (pseudogene)	Other	other		4911	0.322
NUP42	nucleoporin 42	Nucleus	transporter		11097	-0.431
NUP88	nucleoporin 88	Nucleus	transporter		19069	0.94
NUP214	nucleoporin 214	Nucleus	transporter		18224	0.764
NXN	nucleoredoxin	Nucleus	enzyme		18230	0.574
Olfr5	olfactory receptor 5	Plasma Membrane	G-protein coupled receptor		18349	-0.789
OMG	oligodendrocyte myelin glycoprotein	Plasma Membrane	G-protein coupled receptor		4974	-0.678
OR6B1	olfactory receptor family 6 subfamily B member 1	Plasma Membrane	G-protein coupled receptor		26672	0.189
OSMR	oncostatin M receptor	Plasma Membrane	transmembrane receptor		9180	0.224
OTX2	orthodenticle homeobox 2	Nucleus	transcription regulator		18424	-1.987
OXA1L	OXA1L mitochondrial inner membrane protein	Cytoplasm	enzyme		5018	-0.257
P2RY4	pyrimidinergic receptor P2Y4	Plasma Membrane	G-protein coupled receptor		5030	-0.274
P4HA1	prolyl 4-hydroxylase subunit alpha 1	Cytoplasm	enzyme		18451	0.944
PADI2	peptidyl arginine deiminase 2	Cytoplasm	enzyme		11240	0.235
PADI4	peptidyl arginine deiminase 4	Cytoplasm	enzyme		29512	0.308
PANK2	pantothenate kinase 2	Cytoplasm	kinase		4679	-0.261
PARP4	poly(ADP-ribose) polymerase family member 4	Cytoplasm	enzyme		143	0.532
PARP1P2	poly(ADP-ribose) polymerase 1 pseudogene 2	Other	other		145	-0.358
PAX7	paired box 7	Nucleus	transcription regulator		30588	-0.286
PAX8	paired box 8	Nucleus	transcription regulator		7849	-0.307
PBX1	PBX homeobox 1	Nucleus	transcription regulator		32567	-0.244
PCSK2	proprotein convertase subtilisin/kexin type 2	Extracellular Space	peptidase		25121	-0.136
PCSK5	proprotein convertase subtilisin/kexin type 5	Extracellular Space	peptidase		5125	0.447
PCSK7	proprotein convertase subtilisin/kexin type 7	Cytoplasm	peptidase		9159	1.524
PDCD5	programmed cell death 5	Nucleus	other		9141	-0.538
PDCD10	programmed cell death 10	Cytoplasm	other		11235	0.205
PDGFRL	platelet derived growth factor receptor like	Plasma Membrane	kinase		5157	-0.461
PDHA2	pyruvate dehydrogenase E1 subunit alpha 2	Nucleus	enzyme		5161	0.487
PDHX	pyruvate dehydrogenase complex component X	Cytoplasm	enzyme		8050	-0.227
PDK3	pyruvate dehydrogenase kinase 3	Cytoplasm	kinase		5165	-0.316
PDZRN4	PDZ domain containing ring finger 4	Other	other		29951	-0.786
PFKL	phosphofructokinase, liver type	Cytoplasm	kinase		5211	-0.398
PFN2	profilin 2	Cytoplasm	enzyme		5217	-0.284
PGK1P2	phosphoglycerate kinase 1, pseudogene 2	Other	other		5233	0.477
PGM5	phosphoglucomutase 5	Cytoplasm	enzyme		5239	-0.628
PGR	progesterone receptor	Nucleus	ligand-dependent nuclear receptor	dydrogesterone, levonorgestrel, norethindrone, ethinyl estradiol/norgestrel, ulipristal acetate, drospirenone, megestrol acetate/tamoxifen, ethinyl estradiol/norgestimate, asoprisnil, beta-estradiol/progesterone, ulipristal, ethynodiol diacetate, dienogest, danazol, estradiol/norethindrone acetate, fluorine F 18 fluoro furanyl norprogesterone, norelgestromin, desogestrel, leuprolide acetate/noret…	5241	1.054
PHB2	prohibitin 2	Cytoplasm	transcription regulator		11331	1.902
PHLDA2	pleckstrin homology like domain family A member 2	Cytoplasm	other		7262	-0.357
PHOX2A	paired like homeobox 2A	Nucleus	transcription regulator		401	-0.176
PIN4	peptidylprolyl cis/trans isomerase, NIMA-interacting 4	Nucleus	enzyme		22804	-0.621
PKIG	cAMP-dependent protein kinase inhibitor gamma	Other	other		11142	-1.357
PLAG1	PLAG1 zinc finger	Nucleus	transcription regulator		7996	1.147
PLCH2	phospholipase C eta 2	Cytoplasm	enzyme		9651	0.202
PLG	plasminogen	Extracellular Space	peptidase	reteplase, PLAT, 6-aminocaproic acid, tenecteplase, aprotinin, tranexamic acid	5340	-0.606
PLN	phospholamban	Cytoplasm	transporter		5350	0.804
PLXNA2	plexin A2	Plasma Membrane	transmembrane receptor		5362	-1.851
PMCHL2	pro-melanin concentrating hormone like 2 (pseudogene)	Other	other		5370	-1.53
PMP22	peripheral myelin protein 22	Plasma Membrane	other		1248	0.391
PMS1	PMS1 homolog 1, mismatch repair system component	Nucleus	enzyme		5378	-0.555
PNMA2	PNMA family member 2	Nucleus	transporter		11310	-0.465
POLI	DNA polymerase iota	Nucleus	enzyme		11201	-1.835
POLR2G	RNA polymerase II subunit G	Nucleus	enzyme		5436	-0.254
POLRMT	RNA polymerase mitochondrial	Cytoplasm	enzyme		5442	3.244
PORCN	porcupine O-acyltransferase	Cytoplasm	enzyme	CGX1321, ETC-1922159, LGK-974	1724	0.26
POU5F1	POU class 5 homeobox 1	Nucleus	transcription regulator		5460	0.444
POU5F2	POU domain class 5, transcription factor 2	Nucleus	transcription regulator		20752	-0.378
PPIF	peptidylprolyl isomerase F	Cytoplasm	enzyme		32595	-0.434
PPM1F	protein phosphatase, Mg2+/Mn2+ dependent 1F	Cytoplasm	phosphatase		9647	0.544
PPP2R5B	protein phosphatase 2 regulatory subunit B'beta	Cytoplasm	phosphatase		5526	-0.634
PPP5C	protein phosphatase 5 catalytic subunit	Nucleus	phosphatase		5536	-1.232
PRKAG2	protein kinase AMP-activated non-catalytic subunit gamma 2	Cytoplasm	kinase		7981	4.516
PRKCG	protein kinase C gamma	Cytoplasm	kinase	ingenol mebutate	24681	0.748
PRKY	protein kinase Y-linked (pseudogene)	Other	other		5616	-0.381
PRPF8	pre-mRNA processing factor 8	Nucleus	other		10594	1.267
PRPF39	pre-mRNA processing factor 39	Nucleus	other		20781	0.252
PRY	PTPN13 like Y-linked	Other	other		9081	0.572
PSMD5	proteasome 26S subunit, non-ATPase 5	Cytoplasm	other		32269	-0.601
PTER	phosphotriesterase related	Cytoplasm	enzyme		9317	0.339
PURG	purine rich element binding protein G	Other	other		29942	1.679
R3HDM2	R3H domain containing 2	Nucleus	other		22864	0.155
RAD17P1	RAD17 pseudogene 1	Other	other		9207	-0.974
RB1CC1	RB1 inducible coiled-coil 1	Nucleus	other		9821	0.959
RBMXL2	RBMX like 2	Nucleus	other		27288	-0.286
RCL1	RNA terminal phosphate cyclase like 1	Nucleus	enzyme		32338	0.564
REG1B	regenerating family member 1 beta	Extracellular Space	other		19693	1.176
RELN	reelin	Extracellular Space	peptidase		29137	-0.168
RERE	arginine-glutamic acid dipeptide repeats	Nucleus	transcription regulator		473	0.47
REV3L	REV3 like, DNA directed polymerase zeta catalytic subunit	Nucleus	enzyme		7807	2.426
RFC5	replication factor C subunit 5	Nucleus	enzyme		19690	0.383
RHOA	ras homolog family member A	Cytoplasm	enzyme		387	-1.078
RHPN2	rhophilin Rho GTPase binding protein 2	Cytoplasm	other		32531	-0.559
Rnrb	ribosomal RNA, fragment B	Other	other		19835	1.218
RNU6-50P	RNA, U6 small nuclear 50, pseudogene	Other	other		26825	0.573
RNY4	RNA, Ro60-associated Y4	Other	other		6086	0.266
ROR1	receptor tyrosine kinase like orphan receptor 1	Plasma Membrane	kinase	cirmtuzumab, VLS-101	26563	0.587
RPGRIP1L	RPGRIP1 like	Cytoplasm	other		23322	-0.68
RPL8	ribosomal protein L8	Cytoplasm	other		6132	1.11
RPL28	ribosomal protein L28	Cytoplasm	other		6158	0.468
RPL31	ribosomal protein L31	Cytoplasm	other		6160	0.333
RPL18A	ribosomal protein L18a	Cytoplasm	other		6142	0.82
RPL41P5	ribosomal protein L41 pseudogene 5	Other	other		6172	0.255
RPL7A	ribosomal protein L7a	Cytoplasm	other		6130	-0.55
RPS12	ribosomal protein S12	Cytoplasm	other	neomycin	6206	-0.266
RPS17	ribosomal protein S17	Cytoplasm	other		6218	0.213
RPS20	ribosomal protein S20	Cytoplasm	other		6224	-0.142
RPS23	ribosomal protein S23	Cytoplasm	translation regulator		6228	-0.261
RPS25	ribosomal protein S25	Cytoplasm	other		6230	-0.391
RPS28	ribosomal protein S28	Cytoplasm	other		6234	0.243
RPSAP12	ribosomal protein SA pseudogene 12	Cytoplasm	other		3917	-1.144
RRBP1	ribosome binding protein 1	Cytoplasm	other		6238	0.353
RRM1	ribonucleotide reductase catalytic subunit M1	Nucleus	enzyme	L-asparaginase/gemcitabine/oxaliplatin, alemtuzumab/cyclophosphamide/fludarabine phosphate/rituximab, cyclophosphamide/fludarabine phosphate, ribonucleotide reductase inhibitor, cetuximab/gemcitabine, docetaxel/gemcitabine/vincristine, clofarabine/filgrastim/idarubicin, cladribine/cytarabine/filgrastim/idarubicin/plerixafor, cladribine, cytarabine/fludarabine phosphate/oxaliplatin/rituximab, gemc…	6240	-0.627
RT1-A3 (includes others)	RT1 class Ib, locus Cl	Other	other		24977	1.016
RUNX3	RUNX family transcription factor 3	Nucleus	transcription regulator		864	1.271
SAE1	SUMO1 activating enzyme subunit 1	Cytoplasm	enzyme		10055	0.364
SCARB1	scavenger receptor class B member 1	Plasma Membrane	transporter		25073	-0.325
SCGB1A1	secretoglobin family 1A member 1	Extracellular Space	cytokine		22287	-0.445
SCN2A	sodium voltage-gated channel alpha subunit 2	Plasma Membrane	ion channel	riluzole, zonisamide	32619	4.6
SCN5A	sodium voltage-gated channel alpha subunit 5	Plasma Membrane	ion channel	lidocaine/prilocaine, bupivacaine/lidocaine, epinephrine/lidocaine, encainide, epinephrine/prilocaine, tocainide, aprindine, quinidine, mephenytoin, oxcarbazepine, flecainide, propafenone, ajmaline, disopyramide, riluzole, moricizine, prilocaine, zonisamide, cocaine, procainamide, amiodarone, ranolazine, dibucaine, carbamazepine, mexiletine, dextromethorphan/quinidine, fosphenytoin, lidocaine, ph…	1221	0.401
SCX	scleraxis bHLH transcription factor	Nucleus	transcription regulator		20289	0.297
SCYL1	SCY1 like pseudokinase 1	Cytoplasm	kinase		17239	0.246
SDHAF2	succinate dehydrogenase complex assembly factor 2	Extracellular Space	other		5235	-0.401
SEC61B	SEC61 translocon subunit beta	Cytoplasm	transporter		10952	-0.525
SEPHS1	selenophosphate synthetase 1	Other	enzyme		22929	-0.327
SH2D1A	SH2 domain containing 1A	Cytoplasm	other		4068	0.809
SH3KBP1	SH3 domain containing kinase binding protein 1	Cytoplasm	other		30011	-0.815
SLC14A2	solute carrier family 14 member 2	Plasma Membrane	transporter		8170	0.375
SLC16A3	solute carrier family 16 member 3	Plasma Membrane	transporter		9123	-0.718
SLC16A6	solute carrier family 16 member 6	Plasma Membrane	transporter		9120	-0.562
SLC22A14	solute carrier family 22 member 14	Plasma Membrane	transporter		9389	0.385
SLC22A23	solute carrier family 22 member 23	Other	transporter		25947	0.65
SLC25A46	solute carrier family 25 member 46	Cytoplasm	other		32564	-0.373
SLC27A3	solute carrier family 27 member 3	Cytoplasm	transporter		11000	0.382
SLC28A2	solute carrier family 28 member 2	Plasma Membrane	transporter		9153	-0.231
SLC31A2	solute carrier family 31 member 2	Plasma Membrane	transporter		1318	-0.194
SLC35A2	solute carrier family 35 member A2	Cytoplasm	enzyme		7355	0.438
SLC37A4	solute carrier family 37 member 4	Cytoplasm	transporter		2545	-0.592
SLC39A3	solute carrier family 39 member 3	Plasma Membrane	transporter		29985	-0.52
SLC4A1	solute carrier family 4 member 1 (Diego blood group)	Plasma Membrane	transporter		7463	0.292
SLC6A14	solute carrier family 6 member 14	Plasma Membrane	transporter		11254	-0.301
SMAD6	SMAD family member 6	Nucleus	transcription regulator		4091	1.169
SMAD9	SMAD family member 9	Nucleus	transcription regulator		4093	-0.178
SMC3	structural maintenance of chromosomes 3	Nucleus	other		9126	1.133
SNORD20	small nucleolar RNA, C/D box 20	Other	other		6082	-0.161
SNORD13P1	small nucleolar RNA, C/D box 13 pseudogene 1	Other	other		6076	0.566
SNRNP40	small nuclear ribonucleoprotein U5 subunit 40	Nucleus	other		9410	0.776
SORBS3	sorbin and SH3 domain containing 3	Cytoplasm	other		10174	-0.332
SOST	sclerostin	Extracellular Space	other	setrusumab, romosozumab	8149	0.551
SPEN	spen family transcriptional repressor	Nucleus	transcription regulator		23013	0.546
Sprr2j-ps	small proline-rich protein 2J, pseudogene	Cytoplasm	other		20764	0.564
SRPK2	SRSF protein kinase 2	Nucleus	kinase		20817	-0.483
SRPX2	sushi repeat containing protein X-linked 2	Cytoplasm	other		27286	-0.538
ST8SIA2	ST8 alpha-N-acetyl-neuraminide alpha-2,8-sialyltransferase 2	Cytoplasm	enzyme		8128	-0.211
ST8SIA3	ST8 alpha-N-acetyl-neuraminide alpha-2,8-sialyltransferase 3	Cytoplasm	enzyme		20451	0.451
STMN1	stathmin 1	Cytoplasm	other		3925	0.729
STS	steroid sulfatase	Cytoplasm	enzyme	STX64 compound	209	0.741
STT3A	STT3 oligosaccharyltransferase complex catalytic subunit A	Plasma Membrane	enzyme		8071	0.158
STXBP5	syntaxin binding protein 5	Plasma Membrane	other		32217	0.56
SULT4A1	sulfotransferase family 4A member 1	Cytoplasm	enzyme		29859	-0.138
SUPT16H	SPT16 homolog, facilitates chromatin remodeling subunit	Nucleus	transcription regulator		11198	5.028
Svs6	seminal vesicle secretory protein 6	Extracellular Space	other		20945	0.67
Sycp1-ps1	synaptonemal complex protein 1, pseudogene 1	Other	other		20958	0.96
SYN2	synapsin II	Plasma Membrane	other		29179	-1.046
SYN3	synapsin III	Plasma Membrane	other		8224	-0.333
SYNJ2BP	synaptojanin 2 binding protein	Cytoplasm	other		29442	0.33
SYT7	synaptotagmin 7	Cytoplasm	transporter		9066	0.469
TACR2	tachykinin receptor 2	Plasma Membrane	G-protein coupled receptor	SR 48968	21337	0.921
TACSTD2	tumor associated calcium signal transducer 2	Plasma Membrane	other	PF-06664178, sacituzumab govitecan, SKB264, datopotamab deruxtecan	4070	0.344
TAT	tyrosine aminotransferase	Cytoplasm	enzyme		32381	0.911
TBX1	T-box transcription factor 1	Nucleus	transcription regulator		6899	-0.169
TBX3	T-box transcription factor 3	Nucleus	transcription regulator		6926	2.821
TBX5	T-box transcription factor 5	Nucleus	transcription regulator		30073	0.324
TBX10	T-box transcription factor 10	Nucleus	transcription regulator		21382	0.418
TCF3	transcription factor 3	Nucleus	transcription regulator		6929	-0.533
TCF19	transcription factor 19	Nucleus	transcription regulator		6941	-0.27
TCIRG1	T cell immune regulator 1, ATPase H+ transporting V0 subunit a3	Plasma Membrane	enzyme		8059	-0.476
TCTE1	t-complex-associated-testis-expressed 1	Other	other		6989	-0.924
TECTA	tectorin alpha	Extracellular Space	enzyme		7007	-0.224
TEK	TEK receptor tyrosine kinase	Plasma Membrane	kinase	CEP-11981, everolimus/vandetanib, cabozantinib/nivolumab, cabozantinib/crizotinib, glesatinib, vandetanib, bosutinib/hydroxyurea/ponatinib, bosutinib/ponatinib, altiratinib, regorafenib, cabozantinib, ponatinib, cabozantinib/erlotinib, SAR103168, regorafenib/sunitinib, pexmetinib, cabozantinib/tyrosine kinase inhibitor, ponatinib/rituximab, rebastinib, TIE2 inhibitor	7010	-0.617
Tel6p	telomeric sequence, Chr 6, centromere end	Other	other		21730	-0.486
TelXqYq1	telomeric sequence, Chr X, Chr Y, q arm 1	Other	other		21739	0.552
TFEB	transcription factor EB	Nucleus	transcription regulator		7942	0.341
TGFB3	transforming growth factor beta 3	Extracellular Space	growth factor	fresolimumab, AVID200	7043	-0.679
TGFBRAP1	transforming growth factor beta receptor associated protein 1	Cytoplasm	other		9392	-0.272
TGM2	transglutaminase 2	Cytoplasm	enzyme		7052	0.656
THBS2	thrombospondin 2	Extracellular Space	other		7058	0.525
THOP1	thimet oligopeptidase 1	Cytoplasm	peptidase		7064	0.307
THRA	thyroid hormone receptor alpha	Nucleus	ligand-dependent nuclear receptor	dextrothyroxine, amiodarone, levothyroxine/l-triiodothyronine, denosumab/levothyroxine, L-triiodothyronine, 3,5-diiodothyropropionic acid, levothyroxine	7067	0.683
THY1	Thy-1 cell surface antigen	Plasma Membrane	other		7070	0.49
TIMM9	translocase of inner mitochondrial membrane 9	Cytoplasm	transporter		32294	-0.73
TIMP1	TIMP metallopeptidase inhibitor 1	Extracellular Space	cytokine		7076	-0.501
TIMP2	TIMP metallopeptidase inhibitor 2	Extracellular Space	other		7077	0.483
TINAG	tubulointerstitial nephritis antigen	Extracellular Space	peptidase		27283	-0.327
TLCD3B	TLC domain containing 3B	Cytoplasm	enzyme		31965	-0.66
TMA16	translation machinery associated 16 homolog	Nucleus	other		32440	-0.155
TMEM30A	transmembrane protein 30A	Cytoplasm	transporter		32615	-0.309
TMPO	thymopoietin	Nucleus	other		7112	-0.308
TMSB4Y	thymosin beta 4 Y-linked	Cytoplasm	other		9087	0.405
TNFRSF1A	TNF receptor superfamily member 1A	Plasma Membrane	transmembrane receptor	GSK2862277	25625	0.256
TNFSF4	TNF superfamily member 4	Extracellular Space	cytokine		7292	-0.571
TNNT2	troponin T2, cardiac type	Cytoplasm	other		7139	-0.243
TNNT3	troponin T3, fast skeletal type	Cytoplasm	other		8044	0.559
TOP1	DNA topoisomerase I	Nucleus	enzyme	bevacizumab/irinotecan/oxaliplatin, SN-38, bevacizumab/paclitaxel/topotecan, delimotecan, belotecan, bevacizumab/irinotecan, 5-fluorouracil/irinotecan/oxaliplatin, capecitabine/cetuximab/irinotecan, BAY 56-3722, cyclophosphamide/topotecan, capecitabine/irinotecan/oxaliplatin, cyclophosphamide/temozolomide/topotecan, cetuximab/gimeracil/irinotecan/oxonic acid/tegafur, Genz-644282, edotecarin, IDEC…	32458	-0.309
TPH1	tryptophan hydroxylase 1	Nucleus	enzyme	5,6,7,8-tetrahydrobiopterin, telotristat ethyl, telotristat	7166	0.122
TPST2	tyrosylprotein sulfotransferase 2	Cytoplasm	enzyme		14833	0.304
TRA2A	transformer 2 alpha homolog	Nucleus	other		29896	-0.281
TRAJ45	T cell receptor alpha joining 45	Other	other		28710	2.048
TRAV22	T cell receptor alpha variable 22	Other	other		28661	-0.483
TRAV25	T cell receptor alpha variable 25	Other	other		28658	-0.367
TRBJ2-7	T cell receptor beta joining 2-7	Other	other		28622	0.565
TRDV2	T cell receptor delta variable 2	Plasma Membrane	other		28517	0.573
TREH	trehalase	Plasma Membrane	enzyme		11181	-1.416
TRGV11	T cell receptor gamma variable 11 (non-functional)	Other	other		28529	0.705
TRHDE	thyrotropin releasing hormone degrading enzyme	Plasma Membrane	peptidase		29953	-0.253
TRHR	thyrotropin releasing hormone receptor	Plasma Membrane	G-protein coupled receptor		22045	0.439
TRPV1	transient receptor potential cation channel subfamily V member 1	Plasma Membrane	ion channel	AZD1386, capsaicin, resiniferatoxin, SB-705498	7442	0.143
TRT-AGT7-1	tRNA-Thr (AGT) 7-1	Other	other		7238	-0.228
TSC2	TSC complex subunit 2	Cytoplasm	other		22084	0.588
TSHZ1	teashirt zinc finger homeobox 1	Nucleus	transcription regulator		10194	-0.283
TSHZ2	teashirt zinc finger homeobox 2	Other	transcription regulator		7765	-0.234
TSN	translin	Nucleus	other		22099	-1.298
TTK	TTK protein kinase	Nucleus	kinase	BOS172722, BAY 1217389	7272	-0.445
TTR	transthyretin	Extracellular Space	transporter	tafamidis, inotersen, AG10, anti-transthyretin siRNA ALN-TTR02, 4'-iodo-4'-deoxydoxorubicin, IONIS-TTR Rx	1507	0.397
TUB	TUB bipartite transcription factor	Cytoplasm	transcription regulator		22141	0.31
TUBB2A	tubulin beta 2A class IIa	Cytoplasm	other	docetaxel/gemcitabine/vincristine, batabulin, bevacizumab/paclitaxel/topotecan, colchicine/probenecid, cyclophosphamide/epirubicin/5-fluorouracil/paclitaxel, bevacizumab/docetaxel/prednisone/thalidomide/zoledronic acid, docetaxel/zoledronic acid, gemcitabine/paclitaxel, simotaxel, L-asparaginase/daunorubicin/dexamethasone/vincristine, prednisone/vincristine, docetaxel/5-fluorouracil, vinflunine, …	7280	-0.354
TUBB4A	tubulin beta 4A class IVa	Cytoplasm	other	docetaxel/gemcitabine/vincristine, bevacizumab/paclitaxel/topotecan, colchicine/probenecid, cyclophosphamide/epirubicin/5-fluorouracil/paclitaxel, bevacizumab/docetaxel/prednisone/thalidomide/zoledronic acid, docetaxel/zoledronic acid, gemcitabine/paclitaxel, simotaxel, L-asparaginase/daunorubicin/dexamethasone/vincristine, prednisone/vincristine, docetaxel/5-fluorouracil, vinflunine, L-asparagin…	1864	-0.542
TUFT1	tuftelin 1	Cytoplasm	other		7286	-0.154
TUSC2	tumor suppressor 2, mitochondrial calcium regulator	Nucleus	other		11334	-0.718
U2AF2	U2 small nuclear RNA auxiliary factor 2	Nucleus	other		32602	-0.222
U2AF1L4	U2 small nuclear RNA auxiliary factor 1 like 4	Nucleus	other		8176	-0.628
UBB	ubiquitin B	Cytoplasm	enzyme		7314	0.184
UBE3A	ubiquitin protein ligase E3A	Nucleus	enzyme		7337	0.303
UBIAD1	UbiA prenyltransferase domain containing 1	Nucleus	enzyme		7801	0.485
UBL3	ubiquitin like 3	Cytoplasm	other		5412	-0.469
UGT2B17	UDP glucuronosyltransferase family 2 member B17	Cytoplasm	enzyme		7367	0.472
UNC13B	unc-13 homolog B	Cytoplasm	other		10497	0.224
UPK3A	uroplakin 3A	Cytoplasm	other		7380	0.525
UQCRC2	ubiquinol-cytochrome c reductase core protein 2	Cytoplasm	enzyme		7385	0.455
USF1	upstream transcription factor 1	Nucleus	transcription regulator		7391	-0.388
USP2	ubiquitin specific peptidase 2	Cytoplasm	peptidase		9099	0.488
USP12	ubiquitin specific peptidase 12	Cytoplasm	peptidase		22217	0.22
VCX2 (includes others)	variable charge X-linked 2	Other	other		9084	0.481
VDAC1P4	voltage dependent anion channel 1 pseudogene 4	Other	other		7418	0.718
VEGFC	vascular endothelial growth factor C	Extracellular Space	growth factor	VGX-100	7424	0.207
VEGFD	vascular endothelial growth factor D	Extracellular Space	growth factor		2277	-0.416
VPS13B	vacuolar protein sorting 13 homolog B	Nucleus	transporter		1276	-0.162
VPS26B	VPS26, retromer complex component B	Cytoplasm	transporter		31144	-0.415
WAS	WASP actin nucleation promoting factor	Cytoplasm	other		7061	0.646
WNT2	Wnt family member 2	Extracellular Space	cytokine		7472	0.273
WNT8A	Wnt family member 8A	Extracellular Space	other		30122	1.004
WWP1	WW domain containing E3 ubiquitin protein ligase 1	Cytoplasm	enzyme		11059	-0.437
XG	Xg glycoprotein (Xg blood group)	Plasma Membrane	other		7499	0.609
ZAP70	zeta chain of T cell receptor associated protein kinase 70	Plasma Membrane	kinase		7535	-0.51
ZFP2	ZFP2 zinc finger protein	Nucleus	transcription regulator		22678	0.661
ZFP14	ZFP14 zinc finger protein	Nucleus	transcription regulator		22657	0.293
ZFPM2	zinc finger protein, FOG family member 2	Nucleus	transcription regulator		22762	0.807
ZFY	zinc finger protein Y-linked	Nucleus	transcription regulator		7544	-0.295
ZIC3	Zic family member 3	Nucleus	transcription regulator		7547	0.241
ZKSCAN1	zinc finger with KRAB and SCAN domains 1	Nucleus	transcription regulator		7586	-0.319
ZMYM2	zinc finger MYM-type containing 2	Nucleus	transcription regulator		7750	-0.314
ZMYM6	zinc finger MYM-type containing 6	Nucleus	other		9204	0.214
ZNF12	zinc finger protein 12	Nucleus	transcription regulator		7559	-0.931
ZNF24	zinc finger protein 24	Nucleus	transcription regulator		7744	-0.297
ZNF32	zinc finger protein 32	Nucleus	transcription regulator		7580	-0.672
ZNF205	zinc finger protein 205	Nucleus	transcription regulator		7759	0.405
ZNF215	zinc finger protein 215	Nucleus	transcription regulator		7762	0.386
ZNF275	zinc finger protein 275	Nucleus	transcription regulator		27597	-0.804
ZNF292	zinc finger protein 292	Nucleus	transcription regulator		22663	-0.188
ZNF432	zinc finger protein 432	Nucleus	transcription regulator		9668	0.229
ZNF664	zinc finger protein 664	Nucleus	transcription regulator		7729	-0.244
ZNF29P	zinc finger protein 29, pseudogene	Other	other		7577	0.758
ZNF75BP	zinc finger protein 75B, pseudogene	Other	other		7628	-0.251
ZP1	zona pellucida glycoprotein 1	Extracellular Space	other		22786	0.201
ZRSR2	zinc finger CCCH-type, RNA binding motif and serine/arginine rich 2	Nucleus	other		22184	-0.308
ZW10	zw10 kinetochore protein	Nucleus	other		9183	0.188
