# Supplementary material for: Integrated bioinformatic analysis of gene expression profiling data to identify combinatorial biomarkers in inflammatory skin disease
Source: Sci Rep. 2022 Apr 7;12:5889. doi: 10.1038/s41598-022-09840-3 (PMC8989986; doi:10.1038/s41598-022-09840-3)
Supplement: Supplementary file 8 — Supplementary Information 8. [file 41598_2022_9840_MOESM8_ESM.xlsx]

## Sheet: Summary
	List of extracellular biomarkers in GSE 63741
AD	List of extracellular biomarkers in patients with atopic dermatitis vs healthy controls
KE	List of extracellular biomarkers in patients with contact eczema vs healthy controls
Li	List of extracellular biomarkers in patients with lichen planus vs healthy controls
Pso	List of extracellular biomarkers in patients with psoriasis vulgaris vs healthy controls
Common	List of extracellular biomarkers which overlapped among four different kinds of inflammatory skin diseases
Common with positive FC	List of common extracellular biomarkers having positive log FC
Z-score average	Average Z-score for common extracellular biomarkers

## Sheet: AD
Symbol	Entrez Gene Name	Location	Family	Drug(s)	Entrez Gene	Expr Log Ratio	Human
ACR	acrosin	Extracellular Space	peptidase		49	0.279	x
AGRP	agouti related neuropeptide	Extracellular Space	other		181	-0.425	x
AIMP1	aminoacyl tRNA synthetase complex interacting multifunctional protein 1	Extracellular Space	cytokine		9255	-0.357	x
ANGPTL7	angiopoietin like 7	Extracellular Space	other		10218	-0.405	x
APLP1	amyloid beta precursor like protein 1	Extracellular Space	other		333	0.318	x
APOE	apolipoprotein E	Extracellular Space	transporter		99	0.824	x
ASIP	agouti signaling protein	Extracellular Space	other		11286	0.726	x
CALCB	calcitonin related polypeptide beta	Extracellular Space	other		12641	-0.222	x
COL2A1	collagen type II alpha 1 chain	Extracellular Space	other	collagenase clostridium histolyticum	315	0.287	x
COL4A1	collagen type IV alpha 1 chain	Extracellular Space	other	collagenase clostridium histolyticum	1282	-0.275	x
COL7A1	collagen type VII alpha 1 chain	Extracellular Space	other	collagenase clostridium histolyticum	1294	-0.624	x
CP	ceruloplasmin	Extracellular Space	enzyme		1356	-1.283	x
CPA2	carboxypeptidase A2	Extracellular Space	peptidase		1358	-1.357	x
CRISP1	cysteine rich secretory protein 1	Extracellular Space	other		167	0.39	x
CXCL1	C-X-C motif chemokine ligand 1	Extracellular Space	cytokine		2493	-0.478	x
DKK1	dickkopf WNT signaling pathway inhibitor 1	Extracellular Space	growth factor	DKN-01, BHQ880	30197	0.857	x
DOK7	docking protein 7	Extracellular Space	other		18304	1.27	x
DSPP	dentin sialophosphoprotein	Extracellular Space	other		7888	-0.324	x
FGF23	fibroblast growth factor 23	Extracellular Space	growth factor	burosumab	8074	-0.332	x
IFNA2	interferon alpha 2	Extracellular Space	cytokine		8005	0.162	x
IL9	interleukin 9	Extracellular Space	cytokine		3578	0.522	x
IL12B	interleukin 12B	Extracellular Space	cytokine	methotrexate/ustekinumab, ustekinumab	3593	0.429	x
INSL5	insulin like 5	Extracellular Space	other		10022	-0.4	x
KLK3	kallikrein related peptidase 3	Extracellular Space	peptidase		16624	-0.595	x
LAMB2	laminin subunit beta 2	Extracellular Space	enzyme		3913	-0.171	x
LEP	leptin	Extracellular Space	growth factor		16846	0.547	x
LIPG	lipase G, endothelial type	Extracellular Space	enzyme		16891	0.399	x
LIPH	lipase H	Extracellular Space	enzyme		16954	-0.388	x
LRP4	LDL receptor related protein 4	Extracellular Space	other		32552	-0.36	x
MANF	mesencephalic astrocyte derived neurotrophic factor	Extracellular Space	other		7873	0.624	x
MDK	midkine	Extracellular Space	growth factor		30277	1.026	x
MMP10	matrix metallopeptidase 10	Extracellular Space	peptidase	marimastat	4319	-0.557	x
NDP	norrin cystine knot growth factor NDP	Extracellular Space	growth factor		4693	-0.223	x
NRTN	neurturin	Extracellular Space	growth factor		18188	0.616	x
NXPH1	neurexophilin 1	Extracellular Space	other		30010	0.859	x
PCSK5	proprotein convertase subtilisin/kexin type 5	Extracellular Space	peptidase		5125	0.523	x
RELN	reelin	Extracellular Space	peptidase		29137	-0.196	x
SDHAF2	succinate dehydrogenase complex assembly factor 2	Extracellular Space	other		5235	-0.268	x
TECTA	tectorin alpha	Extracellular Space	enzyme		7007	-0.402	x
THBS2	thrombospondin 2	Extracellular Space	other		7058	0.223	x
TIMP1	TIMP metallopeptidase inhibitor 1	Extracellular Space	cytokine		7076	-0.203	x
VEGFC	vascular endothelial growth factor C	Extracellular Space	growth factor	VGX-100	7424	0.733	x
WNT8A	Wnt family member 8A	Extracellular Space	other		30122	0.541	x
ZP2	zona pellucida glycoprotein 2	Extracellular Space	other		7783	0.26	x

## Sheet: KE
Symbol	Entrez Gene Name	Location	Family	Drug(s)	Entrez Gene	Expr Log Ratio	Human
ACR	acrosin	Extracellular Space	peptidase		49	0.579	x
AGRP	agouti related neuropeptide	Extracellular Space	other		181	-0.57	x
AIMP1	aminoacyl tRNA synthetase complex interacting multifunctional protein 1	Extracellular Space	cytokine		9255	-0.481	x
AMELY	amelogenin Y-linked	Extracellular Space	growth factor		266	0.25	x
ANGPTL7	angiopoietin like 7	Extracellular Space	other		10218	-0.309	x
APOE	apolipoprotein E	Extracellular Space	transporter		99	1.427	x
ASIP	agouti signaling protein	Extracellular Space	other		11286	0.722	x
CALCB	calcitonin related polypeptide beta	Extracellular Space	other		12641	-0.341	x
COL2A1	collagen type II alpha 1 chain	Extracellular Space	other	collagenase clostridium histolyticum	315	0.348	x
COL7A1	collagen type VII alpha 1 chain	Extracellular Space	other	collagenase clostridium histolyticum	1294	-0.879	x
CP	ceruloplasmin	Extracellular Space	enzyme		1356	-1.325	x
CPA2	carboxypeptidase A2	Extracellular Space	peptidase		1358	-1.116	x
CRISP1	cysteine rich secretory protein 1	Extracellular Space	other		167	0.226	x
CXCL1	C-X-C motif chemokine ligand 1	Extracellular Space	cytokine		2493	-0.317	x
CXCL8	C-X-C motif chemokine ligand 8	Extracellular Space	cytokine	BMS-986253	3576	1.013	x
DKK1	dickkopf WNT signaling pathway inhibitor 1	Extracellular Space	growth factor	DKN-01, BHQ880	30197	0.63	x
DOK7	docking protein 7	Extracellular Space	other		18304	0.574	x
FGF23	fibroblast growth factor 23	Extracellular Space	growth factor	burosumab	8074	-0.383	x
FGG	fibrinogen gamma chain	Extracellular Space	other	F2	2266	-0.397	x
FRZB	frizzled related protein	Extracellular Space	other		2487	0.376	x
FUCA2	alpha-L-fucosidase 2	Extracellular Space	enzyme		2519	0.17	x
IFNA2	interferon alpha 2	Extracellular Space	cytokine		8005	0.328	x
IGFBP1	insulin like growth factor binding protein 1	Extracellular Space	other		25685	-0.249	x
IL9	interleukin 9	Extracellular Space	cytokine		3578	0.799	x
IL15	interleukin 15	Extracellular Space	cytokine	ALT-803	3600	0.345	x
IL12B	interleukin 12B	Extracellular Space	cytokine	methotrexate/ustekinumab, ustekinumab	3593	0.585	x
INS	insulin	Extracellular Space	other		3630	0.64	x
INSL5	insulin like 5	Extracellular Space	other		10022	-0.953	x
KLK3	kallikrein related peptidase 3	Extracellular Space	peptidase		16624	-0.527	x
LEP	leptin	Extracellular Space	growth factor		16846	0.46	x
LIPG	lipase G, endothelial type	Extracellular Space	enzyme		16891	0.222	x
LIPH	lipase H	Extracellular Space	enzyme		16954	-0.484	x
LRP4	LDL receptor related protein 4	Extracellular Space	other		4038	0.409	x
MANF	mesencephalic astrocyte derived neurotrophic factor	Extracellular Space	other		7873	0.755	x
MDK	midkine	Extracellular Space	growth factor		30277	2.079	x
MMP10	matrix metallopeptidase 10	Extracellular Space	peptidase	marimastat	4319	-0.601	x
NDP	norrin cystine knot growth factor NDP	Extracellular Space	growth factor		4693	-0.754	x
NELL1	neural EGFL like 1	Extracellular Space	growth factor		4745	0.375	x
NRG2	neuregulin 2	Extracellular Space	growth factor		18182	0.587	x
NRTN	neurturin	Extracellular Space	growth factor		18188	1.444	x
NTF4	neurotrophin 4	Extracellular Space	growth factor		4909	-0.235	x
NXPH1	neurexophilin 1	Extracellular Space	other		30010	1.328	x
OMD	osteomodulin	Extracellular Space	other		4958	0.276	x
PCSK2	proprotein convertase subtilisin/kexin type 2	Extracellular Space	peptidase		25121	-0.264	x
PCSK5	proprotein convertase subtilisin/kexin type 5	Extracellular Space	peptidase		5125	0.553	x
PNMA3	PNMA family member 3	Extracellular Space	other		29944	0.257	x
RELN	reelin	Extracellular Space	peptidase		29137	-0.173	x
SCGB1A1	secretoglobin family 1A member 1	Extracellular Space	cytokine		22287	0.375	x
SDHAF2	succinate dehydrogenase complex assembly factor 2	Extracellular Space	other		5235	-0.363	x
SERPINA1	serpin family A member 1	Extracellular Space	other		11301	-0.398	x
THBS2	thrombospondin 2	Extracellular Space	other		7058	0.312	x
TIMP1	TIMP metallopeptidase inhibitor 1	Extracellular Space	cytokine		7076	-0.195	x
TNFSF4	TNF superfamily member 4	Extracellular Space	cytokine		7292	-0.163	x
TTR	transthyretin	Extracellular Space	transporter	tafamidis, inotersen, AG10, anti-transthyretin siRNA ALN-TTR02, 4'-iodo-4'-deoxydoxorubicin, IONIS-TTR Rx	1507	-0.258	x
VEGFC	vascular endothelial growth factor C	Extracellular Space	growth factor	VGX-100	7424	1.07	x
WNT9B	Wnt family member 9B	Extracellular Space	other		7484	0.34	x
XCL1	X-C motif chemokine ligand 1	Extracellular Space	cytokine		7822	-0.319	x
ZP2	zona pellucida glycoprotein 2	Extracellular Space	other		7783	0.339	x

## Sheet: Li
Symbol	Entrez Gene Name	Location	Family	Drug(s)	Entrez Gene	Expr Log Ratio	Human
ACR	acrosin	Extracellular Space	peptidase		49	0.412	x
AGRP	agouti related neuropeptide	Extracellular Space	other		181	-0.454	x
AIMP1	aminoacyl tRNA synthetase complex interacting multifunctional protein 1	Extracellular Space	cytokine		9255	-0.431	x
ANGPTL7	angiopoietin like 7	Extracellular Space	other		10218	-0.455	x
APLP1	amyloid beta precursor like protein 1	Extracellular Space	other		333	0.278	x
APOE	apolipoprotein E	Extracellular Space	transporter		99	0.566	x
ASIP	agouti signaling protein	Extracellular Space	other		11286	0.992	x
CALCB	calcitonin related polypeptide beta	Extracellular Space	other		12641	-0.366	x
COL4A1	collagen type IV alpha 1 chain	Extracellular Space	other	collagenase clostridium histolyticum	1282	-0.333	x
CRISP1	cysteine rich secretory protein 1	Extracellular Space	other		167	0.189	x
CXCL1	C-X-C motif chemokine ligand 1	Extracellular Space	cytokine		2493	-0.432	x
CXCL8	C-X-C motif chemokine ligand 8	Extracellular Space	cytokine	BMS-986253	3576	0.333	x
DKK1	dickkopf WNT signaling pathway inhibitor 1	Extracellular Space	growth factor	DKN-01, BHQ880	30197	0.633	x
DPT	dermatopontin	Extracellular Space	other		1805	-0.503	x
FGF23	fibroblast growth factor 23	Extracellular Space	growth factor	burosumab	8074	-0.776	x
FOLR3	folate receptor gamma	Extracellular Space	other		2352	-0.674	x
IFNG	interferon gamma	Extracellular Space	cytokine	emapalumab	25712	0.354	x
IL9	interleukin 9	Extracellular Space	cytokine		3578	0.645	x
IL12B	interleukin 12B	Extracellular Space	cytokine	methotrexate/ustekinumab, ustekinumab	3593	0.671	x
INHBC	inhibin subunit beta C	Extracellular Space	growth factor		3626	-0.264	x
INSL5	insulin like 5	Extracellular Space	other		10022	-0.47	x
LAMB2	laminin subunit beta 2	Extracellular Space	enzyme		3913	-0.181	x
LGALS3	galectin 3	Extracellular Space	other	GCS-100, GR-MD-02	3958	0.189	x
LIPG	lipase G, endothelial type	Extracellular Space	enzyme		16891	0.391	x
LRP4	LDL receptor related protein 4	Extracellular Space	other		4038	0.369	x
MANF	mesencephalic astrocyte derived neurotrophic factor	Extracellular Space	other		7873	0.696	x
MDK	midkine	Extracellular Space	growth factor		30277	1.923	x
MMP10	matrix metallopeptidase 10	Extracellular Space	peptidase	marimastat	4319	-0.357	x
NDP	norrin cystine knot growth factor NDP	Extracellular Space	growth factor		4693	-0.623	x
NODAL	nodal growth differentiation factor	Extracellular Space	growth factor		18119	-0.19	x
NRG2	neuregulin 2	Extracellular Space	growth factor		18182	0.337	x
NRTN	neurturin	Extracellular Space	growth factor		18188	1.535	x
NTF4	neurotrophin 4	Extracellular Space	growth factor		4909	-0.35	x
NXPH1	neurexophilin 1	Extracellular Space	other		30010	1.722	x
PCSK2	proprotein convertase subtilisin/kexin type 2	Extracellular Space	peptidase		25121	-0.364	x
PCSK5	proprotein convertase subtilisin/kexin type 5	Extracellular Space	peptidase		5125	1.048	x
PDYN	prodynorphin	Extracellular Space	transporter		5173	-0.548	x
PNMA3	PNMA family member 3	Extracellular Space	other		29944	0.244	x
REG1B	regenerating family member 1 beta	Extracellular Space	other		19693	1.013	x
RELN	reelin	Extracellular Space	peptidase		29137	-0.378	x
SERPINA1	serpin family A member 1	Extracellular Space	other		11301	-0.402	x
TECTA	tectorin alpha	Extracellular Space	enzyme		7007	-0.351	x
TGFB3	transforming growth factor beta 3	Extracellular Space	growth factor	fresolimumab, AVID200	7043	-0.288	x
TIMP1	TIMP metallopeptidase inhibitor 1	Extracellular Space	cytokine		7076	-0.283	x
TNFSF4	TNF superfamily member 4	Extracellular Space	cytokine		7292	-0.334	x
UCN	urocortin	Extracellular Space	other		7349	-0.203	x
VEGFC	vascular endothelial growth factor C	Extracellular Space	growth factor	VGX-100	7424	1.372	x
WNT8A	Wnt family member 8A	Extracellular Space	other		30122	0.741	x
XCL1	X-C motif chemokine ligand 1	Extracellular Space	cytokine		7822	-0.271	x
ZP2	zona pellucida glycoprotein 2	Extracellular Space	other		7783	0.236	x

## Sheet: Pso
Symbol	Entrez Gene Name	Location	Family	Drug(s)	Entrez Gene	Expr Log Ratio
ACP3	acid phosphatase 3	Extracellular Space	phosphatase		55	0.8
ACR	acrosin	Extracellular Space	peptidase		49	0.632
AGRP	agouti related neuropeptide	Extracellular Space	other		181	-0.896
AIMP1	aminoacyl tRNA synthetase complex interacting multifunctional protein 1	Extracellular Space	cytokine		9255	-0.288
ANGPTL7	angiopoietin like 7	Extracellular Space	other		10218	-0.58
APLP1	amyloid beta precursor like protein 1	Extracellular Space	other		333	1.12
APOD	apolipoprotein D	Extracellular Space	transporter		11815	0.417
APOE	apolipoprotein E	Extracellular Space	transporter		99	0.539
ASIP	agouti signaling protein	Extracellular Space	other		11286	0.874
BMP6	bone morphogenetic protein 6	Extracellular Space	growth factor		7427	0.182
C1R	complement C1r	Extracellular Space	peptidase	SERPING1	715	-0.529
CFC1/CFC1B	cripto, FRL-1, cryptic family 1	Extracellular Space	other		12627	-1.743
COL2A1	collagen type II alpha 1 chain	Extracellular Space	other	collagenase clostridium histolyticum	315	0.445
COL4A1	collagen type IV alpha 1 chain	Extracellular Space	other	collagenase clostridium histolyticum	1282	-0.297
CP	ceruloplasmin	Extracellular Space	enzyme		1356	-1.486
CPA2	carboxypeptidase A2	Extracellular Space	peptidase		1358	-1.517
CRISP1	cysteine rich secretory protein 1	Extracellular Space	other		167	0.464
CXCL1	C-X-C motif chemokine ligand 1	Extracellular Space	cytokine		2493	-0.565
CXCL8	C-X-C motif chemokine ligand 8	Extracellular Space	cytokine	BMS-986253	3576	1.002
Defa-rs10	defensin, alpha, related sequence 10	Extracellular Space	other		13219	-0.667
DKK1	dickkopf WNT signaling pathway inhibitor 1	Extracellular Space	growth factor	DKN-01, BHQ880	30197	0.812
DOK7	docking protein 7	Extracellular Space	other		18304	1.467
DSPP	dentin sialophosphoprotein	Extracellular Space	other		7888	-0.421
FOLR3	folate receptor gamma	Extracellular Space	other		2352	1.276
HAPLN3	hyaluronan and proteoglycan link protein 3	Extracellular Space	other		26283	1.003
IFNA2	interferon alpha 2	Extracellular Space	cytokine		8005	0.159
IFT27	intraflagellar transport 27	Extracellular Space	enzyme		11020	-0.175
IGFBP1	insulin like growth factor binding protein 1	Extracellular Space	other		25685	0.319
IL9	interleukin 9	Extracellular Space	cytokine		3578	1.077
IL15	interleukin 15	Extracellular Space	cytokine	ALT-803	3600	0.182
IL12B	interleukin 12B	Extracellular Space	cytokine	methotrexate/ustekinumab, ustekinumab	3593	0.227
INHBC	inhibin subunit beta C	Extracellular Space	growth factor		3626	-0.371
INSL5	insulin like 5	Extracellular Space	other		10022	-1.312
KLK3	kallikrein related peptidase 3	Extracellular Space	peptidase		16624	-1.705
LAMA3	laminin subunit alpha 3	Extracellular Space	other		3909	-1.012
LAMA5	laminin subunit alpha 5	Extracellular Space	other		3911	0.272
LAMB2	laminin subunit beta 2	Extracellular Space	enzyme		3913	-0.336
LEP	leptin	Extracellular Space	growth factor		16846	1.422
LGALS3	galectin 3	Extracellular Space	other	GCS-100, GR-MD-02	3958	0.454
LGALS7/LGALS7B	galectin 7	Extracellular Space	other		16858	-0.978
LIPC	lipase C, hepatic type	Extracellular Space	enzyme		3990	-0.407
LIPH	lipase H	Extracellular Space	enzyme		16954	-0.534
LRP4	LDL receptor related protein 4	Extracellular Space	other		32552	-0.913
LTA	lymphotoxin alpha	Extracellular Space	cytokine	etanercept/methotrexate, etanercept	4049	-0.422
LTBP4	latent transforming growth factor beta binding protein 4	Extracellular Space	growth factor		16999	-0.673
MANF	mesencephalic astrocyte derived neurotrophic factor	Extracellular Space	other		7873	0.434
MDK	midkine	Extracellular Space	growth factor		30277	0.731
MMP10	matrix metallopeptidase 10	Extracellular Space	peptidase	marimastat	4319	-0.627
NDP	norrin cystine knot growth factor NDP	Extracellular Space	growth factor		4693	-0.454
NELL1	neural EGFL like 1	Extracellular Space	growth factor		4745	-0.308
NRG2	neuregulin 2	Extracellular Space	growth factor		18182	1.246
NRTN	neurturin	Extracellular Space	growth factor		18188	1.685
NTF4	neurotrophin 4	Extracellular Space	growth factor		25730	0.292
PCSK2	proprotein convertase subtilisin/kexin type 2	Extracellular Space	peptidase		25121	-0.136
PCSK5	proprotein convertase subtilisin/kexin type 5	Extracellular Space	peptidase		5125	0.447
PLG	plasminogen	Extracellular Space	peptidase	reteplase, PLAT, 6-aminocaproic acid, tenecteplase, aprotinin, tranexamic acid	5340	-0.606
REG1B	regenerating family member 1 beta	Extracellular Space	other		19693	1.176
RELN	reelin	Extracellular Space	peptidase		29137	-0.168
SCGB1A1	secretoglobin family 1A member 1	Extracellular Space	cytokine		22287	-0.445
SDHAF2	succinate dehydrogenase complex assembly factor 2	Extracellular Space	other		5235	-0.401
SOST	sclerostin	Extracellular Space	other	setrusumab, romosozumab	8149	0.551
Svs6	seminal vesicle secretory protein 6	Extracellular Space	other		20945	0.67
TECTA	tectorin alpha	Extracellular Space	enzyme		7007	-0.224
TGFB3	transforming growth factor beta 3	Extracellular Space	growth factor	fresolimumab, AVID200	7043	-0.679
THBS2	thrombospondin 2	Extracellular Space	other		7058	0.525
TIMP1	TIMP metallopeptidase inhibitor 1	Extracellular Space	cytokine		7076	-0.501
TIMP2	TIMP metallopeptidase inhibitor 2	Extracellular Space	other		7077	0.483
TINAG	tubulointerstitial nephritis antigen	Extracellular Space	peptidase		27283	-0.327
TNFSF4	TNF superfamily member 4	Extracellular Space	cytokine		7292	-0.571
TTR	transthyretin	Extracellular Space	transporter	tafamidis, inotersen, AG10, anti-transthyretin siRNA ALN-TTR02, 4'-iodo-4'-deoxydoxorubicin, IONIS-TTR Rx	1507	0.397
VEGFC	vascular endothelial growth factor C	Extracellular Space	growth factor	VGX-100	7424	0.207
VEGFD	vascular endothelial growth factor D	Extracellular Space	growth factor		2277	-0.416
WNT2	Wnt family member 2	Extracellular Space	cytokine		7472	0.273
WNT8A	Wnt family member 8A	Extracellular Space	other		30122	1.004
ZP1	zona pellucida glycoprotein 1	Extracellular Space	other		22786	0.201

## Sheet: Common
Symbol	Entrez Gene Name	Location	Family	Drug(s)	Entrez Gene	Expr Log Ratio (AD)	Expr Log Ratio (CE)	Expr Log Ratio (LP)	Expr Log Ratio (PV)	Human
ACR	acrosin	Extracellular Space	peptidase		49	0.279	0.579	0.412	0.632	x
AGRP	agouti related neuropeptide	Extracellular Space	other		181	-0.425				x
AIMP1	aminoacyl tRNA synthetase complex interacting multifunctional protein 1	Extracellular Space	cytokine		9255	-0.357				x
ANGPTL7	angiopoietin like 7	Extracellular Space	other		10218	-0.405				x
APOE	apolipoprotein E	Extracellular Space	transporter		99	0.824	1.427	0.566	0.539	x
ASIP	agouti signaling protein	Extracellular Space	other		11286	0.726	0.722	0.992	0.874	x
CRISP1	cysteine rich secretory protein 1	Extracellular Space	other		167	0.39	0.226	0.189	0.464	x
CXCL1	C-X-C motif chemokine ligand 1	Extracellular Space	cytokine		2493	-0.478				x
DKK1	dickkopf WNT signaling pathway inhibitor 1	Extracellular Space	growth factor	DKN-01, BHQ880	30197	0.857	0.63	0.633	0.812	x
IL12B	interleukin 12B	Extracellular Space	cytokine	methotrexate/ustekinumab, ustekinumab	3593	0.429	0.585	0.671	0.227	x
IL9	interleukin 9	Extracellular Space	cytokine		3578	0.522	0.799	0.645	1.077	x
INSL5	insulin like 5	Extracellular Space	other		10022	-0.4				x
LRP4	LDL receptor related protein 4	Extracellular Space	other		32552	-0.36				x
MANF	mesencephalic astrocyte derived neurotrophic factor	Extracellular Space	other		7873	0.624	0.755	0.696	0.434	x
MDK	midkine	Extracellular Space	growth factor		30277	1.026	2.079	1.923	0.731	x
MMP10	matrix metallopeptidase 10	Extracellular Space	peptidase	marimastat	4319	-0.557				x
NDP	norrin cystine knot growth factor NDP	Extracellular Space	growth factor		4693	-0.223				x
NRTN	neurturin	Extracellular Space	growth factor		18188	0.616	1.444	1.535	1.685	x
PCSK5	proprotein convertase subtilisin/kexin type 5	Extracellular Space	peptidase		5125	0.523	0.553	1.048	0.447	x
RELN	reelin	Extracellular Space	peptidase		29137	-0.196				x
TIMP1	TIMP metallopeptidase inhibitor 1	Extracellular Space	cytokine		7076	-0.203				x
VEGFC	vascular endothelial growth factor C	Extracellular Space	growth factor	VGX-100	7424	0.733	1.07	1.372	0.207	x

## Sheet: Common with positive FC
Symbol	Entrez Gene Name	Location	Family	Drug(s)	Entrez Gene	Expr Log Ratio (AD)	Human	Expr Log Ratio (CE)	Expr Log Ratio (LP)	Expr Log Ratio (PV)
ACR	acrosin	Extracellular Space	peptidase		49	0.279	x	0.579	0.412	0.632
APOE	apolipoprotein E	Extracellular Space	transporter		99	0.824	x	1.427	0.566	0.539
ASIP	agouti signaling protein	Extracellular Space	other		11286	0.726	x	0.722	0.992	0.874
CRISP1	cysteine rich secretory protein 1	Extracellular Space	other		167	0.39	x	0.226	0.189	0.464
DKK1	dickkopf WNT signaling pathway inhibitor 1	Extracellular Space	growth factor	DKN-01, BHQ880	30197	0.857	x	0.63	0.633	0.812
IL12B	interleukin 12B	Extracellular Space	cytokine	methotrexate/ustekinumab, ustekinumab	3593	0.429	x	0.585	0.671	0.227
IL9	interleukin 9	Extracellular Space	cytokine		3578	0.522	x	0.799	0.645	1.077
MANF	mesencephalic astrocyte derived neurotrophic factor	Extracellular Space	other		7873	0.624	x	0.755	0.696	0.434
MDK	midkine	Extracellular Space	growth factor		30277	1.026	x	2.079	1.923	0.731
NRTN	neurturin	Extracellular Space	growth factor		18188	0.616	x	1.444	1.535	1.685
PCSK5	proprotein convertase subtilisin/kexin type 5	Extracellular Space	peptidase		5125	0.523	x	0.553	1.048	0.447
VEGFC	vascular endothelial growth factor C	Extracellular Space	growth factor	VGX-100	7424	0.733	x	1.07	1.372	0.207

## Sheet: Z-score average
Symbol	Entrez Gene Name	AD	CE	LP	Pso	Average
ACR	acrosin	0.279	0.579	0.412	0.632	0.4755	1.902
APOE	apolipoprotein E	0.824	1.427	0.566	0.539	0.839	3.356
ASIP	agouti signaling protein	0.726	0.722	0.992	0.874	0.8285	3.314
CRISP1	cysteine rich secretory protein 1	0.39	0.226	0.189	0.464	0.31725	1.269
DKK1	dickkopf WNT signaling pathway inhibitor 1	0.857	0.63	0.633	0.812	0.733	2.932
IL12B	interleukin 12B	0.429	0.585	0.671	0.227	0.478	1.912
IL9	interleukin 9	0.522	0.799	0.645	1.077	0.76075	3.043
MANF	mesencephalic astrocyte derived neurotrophic factor	0.624	0.755	0.696	0.434	0.62725	2.509
MDK	midkine	1.026	2.079	1.923	0.731	1.43975	5.759
NRTN	neurturin	0.616	1.444	1.535	1.685	1.32	5.28
PCSK5	proprotein convertase subtilisin/kexin type 5	0.523	0.553	1.048	0.447	0.64275	2.571
VEGFC	vascular endothelial growth factor C	0.733	1.07	1.372	0.207	0.8455	3.382
